# Supplementary material for: Mendelian randomization analyses support causal relationships between systemic lupus erythematosus and brain imaging-derived phenotypes
Source: Front Neurol. 2024 Nov 22;15:1444885. doi: 10.3389/fneur.2024.1444885 (PMC11620996; doi:10.3389/fneur.2024.1444885)
Supplement: Supplementary file 1 [file Data_Sheet_1.xlsx]

## Sheet: Sheet3
Table
Contents
Table 1 IVs associated with SLE in forward MR
Table 2 Description of brain IDPs
Table 3 Forward MR analysis results.

## Sheet: Table1
Table 1: IVs associated with SLE in forward MR
chr	pos	other_allele	effect_allele	beta	pval	ncase	se	samplesize	SNP
2	213890232	G	T	-0.231112	2.03803e-08	5201	0.0412056	14267	rs10048743
2	223961877	C	T	-0.248461	4.96261e-09	5201	0.0424835	14267	rs10200680
5	149202268	C	A	-0.71335	7.10559e-20	5201	0.0781665	14267	rs1078324
1	173251856	A	G	-0.24686	1.64778e-15	5201	0.0309918	14267	rs10912578
16	31276811	G	A	0.582216	5.0269e-48	5201	0.0399866	14267	rs1143679
1	183558174	T	C	-0.328504	1.36584e-08	5201	0.0578595	14267	rs12094036
6	31444187	G	T	-0.673345	2.48416e-08	5201	0.120793	14267	rs12524498
2	113829869	G	T	-0.562119	1.64702e-83	5201	0.0290336	14267	rs13019891
4	102743687	C	T	-0.174353	3.50429e-10	5201	0.027787	14267	rs13136219
16	85966683	A	G	-0.314711	5.4275e-17	5201	0.0375683	14267	rs13332649
17	38007190	G	A	0.470004	2.23172e-08	5201	0.0840342	14267	rs143123127
3	146601295	G	T	-0.328504	2.79254e-16	5201	0.0401497	14267	rs1464446
6	31010047	C	T	0.928219	2.66073e-41	5201	0.0689573	14267	rs150180633
1	183542323	C	T	0.81093	1.81384e-59	5201	0.0498642	14267	rs17849501
5	159879978	T	C	-0.223144	2.60136e-14	5201	0.0292964	14267	rs2431697
2	191939187	C	T	0.261365	7.62009e-09	5201	0.045245	14267	rs2459611
2	233288667	A	C	0.587787	1.13318e-42	5201	0.0429292	14267	rs2573219
2	65654364	C	T	0.18633	8.603e-09	5201	0.0323703	14267	rs268124
8	11339965	G	C	0.277632	4.83393e-18	5201	0.0320694	14267	rs2736332
2	40282854	T	C	-0.616186	4.08056e-09	5201	0.104778	14267	rs34703115
7	128585616	C	T	0.587787	1.8608e-45	5201	0.041539	14267	rs35000415
19	10459969	G	A	-0.235722	3.60994e-13	5201	0.0324266	14267	rs35251378
11	35101738	A	G	0.18633	2.93224e-11	5201	0.0280198	14267	rs353608
22	21984379	G	A	0.262364	2.88138e-14	5201	0.0345055	14267	rs3747093
6	31940897	A	G	0.928219	2.92415e-102	5201	0.0432319	14267	rs389884
2	191958656	C	T	-0.559616	9.73195e-66	5201	0.0326791	14267	rs4274624
5	133428601	C	T	0.378436	3.71048e-10	5201	0.0603977	14267	rs4388254
1	15229101	T	G	0.274437	9.3994e-11	5201	0.0423755	14267	rs4661543
1	173314540	C	T	0.223144	5.06641e-11	5201	0.0339693	14267	rs4916215
6	34980945	G	A	0.277632	4.97428e-08	5201	0.0509208	14267	rs57844307
11	625085	A	G	-0.223144	2.96825e-11	5201	0.0335647	14267	rs58688157
6	138243739	C	T	0.65752	3.37676e-18	5201	0.0755941	14267	rs58721818
12	111973358	A	G	-0.162519	3.50679e-08	5201	0.0294736	14267	rs597808
1	161478810	G	A	0.198851	6.64049e-12	5201	0.0289651	14267	rs6671847
1	114303808	C	A	0.336472	4.54569e-13	5201	0.0464854	14267	rs6679677
5	150457771	T	C	0.277632	2.18978e-18	5201	0.03174	14267	rs6889239
10	50025396	G	A	-0.18633	8.60399e-11	5201	0.0287118	14267	rs7097397
12	5012503	C	T	-0.71335	9.10542e-09	5201	0.124134	14267	rs73050535
19	55763262	G	A	-0.314711	4.39623e-08	5201	0.0574903	14267	rs73068668
6	106574794	C	T	-0.207014	3.10814e-12	5201	0.0296891	14267	rs7768653
8	55511676	G	T	-0.350657	1.64286e-34	5201	0.0286208	14267	rs7823055
10	63825561	C	T	0.182322	4.18572e-08	5201	0.0332532	14267	rs7899626
6	32632457	C	T	0.457425	1.28145e-38	5201	0.0351961	14267	rs9274357
3	129084581	A	G	0.620577	2.25736e-36	5201	0.0492727	14267	rs9852014

## Sheet: Table2
ID	UKB ID	IDP short name	Category name	IDP description	Link
1	25001	IDP_T1_SIENAX_peripheral_grey_normalised_volume	regional and tissue volume	Volume of peripheral cortical grey matter (from T1 brain image, normalised for head size)	https://open.win.ox.ac.uk/ukbiobank/big40/release2/stats33k/0001
2	25002	IDP_T1_SIENAX_peripheral_grey_unnormalised_volume	regional and tissue volume	Volume of peripheral cortical grey matter (from T1 brain image)	https://open.win.ox.ac.uk/ukbiobank/big40/release2/stats33k/0002
3	25003	IDP_T1_SIENAX_CSF_normalised_volume	regional and tissue volume	Volume of ventricular cerebrospinal fluid (from T1 brain image, normalised for head size)	https://open.win.ox.ac.uk/ukbiobank/big40/release2/stats33k/0003
4	25004	IDP_T1_SIENAX_CSF_unnormalised_volume	regional and tissue volume	Volume of ventricular cerebrospinal fluid (from T1 brain image)	https://open.win.ox.ac.uk/ukbiobank/big40/release2/stats33k/0004
5	25005	IDP_T1_SIENAX_grey_normalised_volume	regional and tissue volume	Volume of grey matter (from T1 brain image, normalised for head size)	https://open.win.ox.ac.uk/ukbiobank/big40/release2/stats33k/0005
6	25006	IDP_T1_SIENAX_grey_unnormalised_volume	regional and tissue volume	Volume of grey matter (from T1 brain image)	https://open.win.ox.ac.uk/ukbiobank/big40/release2/stats33k/0006
7	25007	IDP_T1_SIENAX_white_normalised_volume	regional and tissue volume	Volume of white matter (from T1 brain image, normalised for head size)	https://open.win.ox.ac.uk/ukbiobank/big40/release2/stats33k/0007
8	25008	IDP_T1_SIENAX_white_unnormalised_volume	regional and tissue volume	Volume of white matter (from T1 brain image)	https://open.win.ox.ac.uk/ukbiobank/big40/release2/stats33k/0008
9	25009	IDP_T1_SIENAX_brain-normalised_volume	regional and tissue volume	Volume of brain, grey+white, from T1 brain image, normalised for head size	https://open.win.ox.ac.uk/ukbiobank/big40/release2/stats33k/0009
10	25010	IDP_T1_SIENAX_brain-unnormalised_volume	regional and tissue volume	Volume of brain, grey+white, from T1 brain image	https://open.win.ox.ac.uk/ukbiobank/big40/release2/stats33k/0010
11	25011	IDP_T1_FIRST_left_thalamus_volume	regional and tissue volume	Volume of left thalamus (from T1 brain image)	https://open.win.ox.ac.uk/ukbiobank/big40/release2/stats33k/0011
12	25012	IDP_T1_FIRST_right_thalamus_volume	regional and tissue volume	Volume of right thalamus (from T1 brain image)	https://open.win.ox.ac.uk/ukbiobank/big40/release2/stats33k/0012
13	25013	IDP_T1_FIRST_left_caudate_volume	regional and tissue volume	Volume of left caudate (from T1 brain image)	https://open.win.ox.ac.uk/ukbiobank/big40/release2/stats33k/0013
14	25014	IDP_T1_FIRST_right_caudate_volume	regional and tissue volume	Volume of right caudate (from T1 brain image)	https://open.win.ox.ac.uk/ukbiobank/big40/release2/stats33k/0014
15	25015	IDP_T1_FIRST_left_putamen_volume	regional and tissue volume	Volume of left putamen (from T1 brain image)	https://open.win.ox.ac.uk/ukbiobank/big40/release2/stats33k/0015
16	25016	IDP_T1_FIRST_right_putamen_volume	regional and tissue volume	Volume of right putamen (from T1 brain image)	https://open.win.ox.ac.uk/ukbiobank/big40/release2/stats33k/0016
17	25017	IDP_T1_FIRST_left_pallidum_volume	regional and tissue volume	Volume of left pallidum (from T1 brain image)	https://open.win.ox.ac.uk/ukbiobank/big40/release2/stats33k/0017
18	25018	IDP_T1_FIRST_right_pallidum_volume	regional and tissue volume	Volume of right pallidum (from T1 brain image)	https://open.win.ox.ac.uk/ukbiobank/big40/release2/stats33k/0018
19	25019	IDP_T1_FIRST_left_hippocampus_volume	regional and tissue volume	Volume of left hippocampus (from T1 brain image)	https://open.win.ox.ac.uk/ukbiobank/big40/release2/stats33k/0019
20	25020	IDP_T1_FIRST_right_hippocampus_volume	regional and tissue volume	Volume of right hippocampus (from T1 brain image)	https://open.win.ox.ac.uk/ukbiobank/big40/release2/stats33k/0020
21	25021	IDP_T1_FIRST_left_amygdala_volume	regional and tissue volume	Volume of left amygdala (from T1 brain image)	https://open.win.ox.ac.uk/ukbiobank/big40/release2/stats33k/0021
22	25022	IDP_T1_FIRST_right_amygdala_volume	regional and tissue volume	Volume of right amygdala (from T1 brain image)	https://open.win.ox.ac.uk/ukbiobank/big40/release2/stats33k/0022
23	25023	IDP_T1_FIRST_left_accumbens_volume	regional and tissue volume	Volume of left accumbens (from T1 brain image)	https://open.win.ox.ac.uk/ukbiobank/big40/release2/stats33k/0023
24	25024	IDP_T1_FIRST_right_accumbens_volume	regional and tissue volume	Volume of right accumbens (from T1 brain image)	https://open.win.ox.ac.uk/ukbiobank/big40/release2/stats33k/0024
25	25025	IDP_T1_FIRST_brain_stem+4th_ventricle_volume	regional and tissue volume	Volume of brain stem + 4th ventricle (from T1 brain image)	https://open.win.ox.ac.uk/ukbiobank/big40/release2/stats33k/0025
26	25782	IDP_T1_FAST_ROIs_L_frontal_pole	regional and tissue volume	Volume of grey matter in Left Frontal Pole	https://open.win.ox.ac.uk/ukbiobank/big40/release2/stats33k/0026
27	25783	IDP_T1_FAST_ROIs_R_frontal_pole	regional and tissue volume	Volume of grey matter in Right Frontal Pole	https://open.win.ox.ac.uk/ukbiobank/big40/release2/stats33k/0027
28	25784	IDP_T1_FAST_ROIs_L_insular_cortex	regional and tissue volume	Volume of grey matter in Left Insular Cortex	https://open.win.ox.ac.uk/ukbiobank/big40/release2/stats33k/0028
29	25785	IDP_T1_FAST_ROIs_R_insular_cortex	regional and tissue volume	Volume of grey matter in Right Insular Cortex	https://open.win.ox.ac.uk/ukbiobank/big40/release2/stats33k/0029
30	25786	IDP_T1_FAST_ROIs_L_sup_front_gyrus	regional and tissue volume	Volume of grey matter in Left Superior Frontal Gyrus	https://open.win.ox.ac.uk/ukbiobank/big40/release2/stats33k/0030
31	25787	IDP_T1_FAST_ROIs_R_sup_front_gyrus	regional and tissue volume	Volume of grey matter in Right Superior Frontal Gyrus	https://open.win.ox.ac.uk/ukbiobank/big40/release2/stats33k/0031
32	25788	IDP_T1_FAST_ROIs_L_mid_front_gyrus	regional and tissue volume	Volume of grey matter in Left Middle Frontal Gyrus	https://open.win.ox.ac.uk/ukbiobank/big40/release2/stats33k/0032
33	25789	IDP_T1_FAST_ROIs_R_mid_front_gyrus	regional and tissue volume	Volume of grey matter in Right Middle Frontal Gyrus	https://open.win.ox.ac.uk/ukbiobank/big40/release2/stats33k/0033
34	25790	IDP_T1_FAST_ROIs_L_inf_front_gyrus_parstri	regional and tissue volume	Volume of grey matter in Left Inferior Frontal Gyrus, pars triangularis	https://open.win.ox.ac.uk/ukbiobank/big40/release2/stats33k/0034
35	25791	IDP_T1_FAST_ROIs_R_inf_front_gyrus_parstri	regional and tissue volume	Volume of grey matter in Right Inferior Frontal Gyrus, pars triangularis	https://open.win.ox.ac.uk/ukbiobank/big40/release2/stats33k/0035
36	25792	IDP_T1_FAST_ROIs_L_inf_front_gyrus_parsop	regional and tissue volume	Volume of grey matter in Left Inferior Frontal Gyrus, pars opercularis	https://open.win.ox.ac.uk/ukbiobank/big40/release2/stats33k/0036
37	25793	IDP_T1_FAST_ROIs_R_inf_front_gyrus_parsop	regional and tissue volume	Volume of grey matter in Right Inferior Frontal Gyrus, pars opercularis	https://open.win.ox.ac.uk/ukbiobank/big40/release2/stats33k/0037
38	25794	IDP_T1_FAST_ROIs_L_precentral_gyrus	regional and tissue volume	Volume of grey matter in Left Precentral Gyrus	https://open.win.ox.ac.uk/ukbiobank/big40/release2/stats33k/0038
39	25795	IDP_T1_FAST_ROIs_R_precentral_gyrus	regional and tissue volume	Volume of grey matter in Right Precentral Gyrus	https://open.win.ox.ac.uk/ukbiobank/big40/release2/stats33k/0039
40	25796	IDP_T1_FAST_ROIs_L_temporal_pole	regional and tissue volume	Volume of grey matter in Left Temporal Pole	https://open.win.ox.ac.uk/ukbiobank/big40/release2/stats33k/0040
41	25797	IDP_T1_FAST_ROIs_R_temporal_pole	regional and tissue volume	Volume of grey matter in Right Temporal Pole	https://open.win.ox.ac.uk/ukbiobank/big40/release2/stats33k/0041
42	25798	IDP_T1_FAST_ROIs_L_sup_temp_gyrus_ant	regional and tissue volume	Volume of grey matter in Left Superior Temporal Gyrus, anterior division	https://open.win.ox.ac.uk/ukbiobank/big40/release2/stats33k/0042
43	25799	IDP_T1_FAST_ROIs_R_sup_temp_gyrus_ant	regional and tissue volume	Volume of grey matter in Right Superior Temporal Gyrus, anterior division	https://open.win.ox.ac.uk/ukbiobank/big40/release2/stats33k/0043
44	25800	IDP_T1_FAST_ROIs_L_sup_temp_gyrus_post	regional and tissue volume	Volume of grey matter in Left Superior Temporal Gyrus, posterior division	https://open.win.ox.ac.uk/ukbiobank/big40/release2/stats33k/0044
45	25801	IDP_T1_FAST_ROIs_R_sup_temp_gyrus_post	regional and tissue volume	Volume of grey matter in Right Superior Temporal Gyrus, posterior division	https://open.win.ox.ac.uk/ukbiobank/big40/release2/stats33k/0045
46	25802	IDP_T1_FAST_ROIs_L_mid_temp_gyrus_ant	regional and tissue volume	Volume of grey matter in Left Middle Temporal Gyrus, anterior division	https://open.win.ox.ac.uk/ukbiobank/big40/release2/stats33k/0046
47	25803	IDP_T1_FAST_ROIs_R_mid_temp_gyrus_ant	regional and tissue volume	Volume of grey matter in Right Middle Temporal Gyrus, anterior division	https://open.win.ox.ac.uk/ukbiobank/big40/release2/stats33k/0047
48	25804	IDP_T1_FAST_ROIs_L_mid_temp_gyrus_post	regional and tissue volume	Volume of grey matter in Left Middle Temporal Gyrus, posterior division	https://open.win.ox.ac.uk/ukbiobank/big40/release2/stats33k/0048
49	25805	IDP_T1_FAST_ROIs_R_mid_temp_gyrus_post	regional and tissue volume	Volume of grey matter in Right Middle Temporal Gyrus, posterior division	https://open.win.ox.ac.uk/ukbiobank/big40/release2/stats33k/0049
50	25806	IDP_T1_FAST_ROIs_L_mid_temp_gyrus_tempocc	regional and tissue volume	Volume of grey matter in Left Middle Temporal Gyrus, temporooccipital part	https://open.win.ox.ac.uk/ukbiobank/big40/release2/stats33k/0050
51	25807	IDP_T1_FAST_ROIs_R_mid_temp_gyrus_tempocc	regional and tissue volume	Volume of grey matter in Right Middle Temporal Gyrus, temporooccipital part	https://open.win.ox.ac.uk/ukbiobank/big40/release2/stats33k/0051
52	25808	IDP_T1_FAST_ROIs_L_inf_temp_gyrus_ant	regional and tissue volume	Volume of grey matter in Left Inferior Temporal Gyrus, anterior division	https://open.win.ox.ac.uk/ukbiobank/big40/release2/stats33k/0052
53	25809	IDP_T1_FAST_ROIs_R_inf_temp_gyrus_ant	regional and tissue volume	Volume of grey matter in Right Inferior Temporal Gyrus, anterior division	https://open.win.ox.ac.uk/ukbiobank/big40/release2/stats33k/0053
54	25810	IDP_T1_FAST_ROIs_L_inf_temp_gyrus_post	regional and tissue volume	Volume of grey matter in Left Inferior Temporal Gyrus, posterior division	https://open.win.ox.ac.uk/ukbiobank/big40/release2/stats33k/0054
55	25811	IDP_T1_FAST_ROIs_R_inf_temp_gyrus_post	regional and tissue volume	Volume of grey matter in Right Inferior Temporal Gyrus, posterior division	https://open.win.ox.ac.uk/ukbiobank/big40/release2/stats33k/0055
56	25812	IDP_T1_FAST_ROIs_L_inf_temp_gyrus_tempocc	regional and tissue volume	Volume of grey matter in Left Inferior Temporal Gyrus, temporooccipital part	https://open.win.ox.ac.uk/ukbiobank/big40/release2/stats33k/0056
57	25813	IDP_T1_FAST_ROIs_R_inf_temp_gyrus_tempocc	regional and tissue volume	Volume of grey matter in Right Inferior Temporal Gyrus, temporooccipital part	https://open.win.ox.ac.uk/ukbiobank/big40/release2/stats33k/0057
58	25814	IDP_T1_FAST_ROIs_L_postcent_gyrus	regional and tissue volume	Volume of grey matter in Left Postcentral Gyrus	https://open.win.ox.ac.uk/ukbiobank/big40/release2/stats33k/0058
59	25815	IDP_T1_FAST_ROIs_R_postcent_gyrus	regional and tissue volume	Volume of grey matter in Right Postcentral Gyrus	https://open.win.ox.ac.uk/ukbiobank/big40/release2/stats33k/0059
60	25816	IDP_T1_FAST_ROIs_L_sup_parietal_lobule	regional and tissue volume	Volume of grey matter in Left Superior Parietal Lobule	https://open.win.ox.ac.uk/ukbiobank/big40/release2/stats33k/0060
61	25817	IDP_T1_FAST_ROIs_R_sup_parietal_lobule	regional and tissue volume	Volume of grey matter in Right Superior Parietal Lobule	https://open.win.ox.ac.uk/ukbiobank/big40/release2/stats33k/0061
62	25818	IDP_T1_FAST_ROIs_L_supramarg_gyrus_ant	regional and tissue volume	Volume of grey matter in Left Supramarginal Gyrus, anterior division	https://open.win.ox.ac.uk/ukbiobank/big40/release2/stats33k/0062
63	25819	IDP_T1_FAST_ROIs_R_supramarg_gyrus_ant	regional and tissue volume	Volume of grey matter in Right Supramarginal Gyrus, anterior division	https://open.win.ox.ac.uk/ukbiobank/big40/release2/stats33k/0063
64	25820	IDP_T1_FAST_ROIs_L_supramarg_gyrus_post	regional and tissue volume	Volume of grey matter in Left Supramarginal Gyrus, posterior division	https://open.win.ox.ac.uk/ukbiobank/big40/release2/stats33k/0064
65	25821	IDP_T1_FAST_ROIs_R_supramarg_gyrus_post	regional and tissue volume	Volume of grey matter in Right Supramarginal Gyrus, posterior division	https://open.win.ox.ac.uk/ukbiobank/big40/release2/stats33k/0065
66	25822	IDP_T1_FAST_ROIs_L_angular_gyrus	regional and tissue volume	Volume of grey matter in Left Angular Gyrus	https://open.win.ox.ac.uk/ukbiobank/big40/release2/stats33k/0066
67	25823	IDP_T1_FAST_ROIs_R_angular_gyrus	regional and tissue volume	Volume of grey matter in Right Angular Gyrus	https://open.win.ox.ac.uk/ukbiobank/big40/release2/stats33k/0067
68	25824	IDP_T1_FAST_ROIs_L_latocc_cortex_sup	regional and tissue volume	Volume of grey matter in Left Lateral Occipital Cortex, superior division	https://open.win.ox.ac.uk/ukbiobank/big40/release2/stats33k/0068
69	25825	IDP_T1_FAST_ROIs_R_latocc_cortex_sup	regional and tissue volume	Volume of grey matter in Right Lateral Occipital Cortex, superior division	https://open.win.ox.ac.uk/ukbiobank/big40/release2/stats33k/0069
70	25826	IDP_T1_FAST_ROIs_L_latocc_cortex_inf	regional and tissue volume	Volume of grey matter in Left Lateral Occipital Cortex, inferior division	https://open.win.ox.ac.uk/ukbiobank/big40/release2/stats33k/0070
71	25827	IDP_T1_FAST_ROIs_R_latocc_cortex_inf	regional and tissue volume	Volume of grey matter in Right Lateral Occipital Cortex, inferior division	https://open.win.ox.ac.uk/ukbiobank/big40/release2/stats33k/0071
72	25828	IDP_T1_FAST_ROIs_L_intracalc_cortex	regional and tissue volume	Volume of grey matter in Left Intracalcarine Cortex	https://open.win.ox.ac.uk/ukbiobank/big40/release2/stats33k/0072
73	25829	IDP_T1_FAST_ROIs_R_intracalc_cortex	regional and tissue volume	Volume of grey matter in Right Intracalcarine Cortex	https://open.win.ox.ac.uk/ukbiobank/big40/release2/stats33k/0073
74	25830	IDP_T1_FAST_ROIs_L_front_med_cortex	regional and tissue volume	Volume of grey matter in Left Frontal Medial Cortex	https://open.win.ox.ac.uk/ukbiobank/big40/release2/stats33k/0074
75	25831	IDP_T1_FAST_ROIs_R_front_med_cortex	regional and tissue volume	Volume of grey matter in Right Frontal Medial Cortex	https://open.win.ox.ac.uk/ukbiobank/big40/release2/stats33k/0075
76	25832	IDP_T1_FAST_ROIs_L_juxtapos_lobule_cortex	regional and tissue volume	Volume of grey matter in Left Juxtapositional Lobule Cortex (formerly Supplementary Motor Cortex)	https://open.win.ox.ac.uk/ukbiobank/big40/release2/stats33k/0076
77	25833	IDP_T1_FAST_ROIs_R_juxtapos_lobule_cortex	regional and tissue volume	Volume of grey matter in Right Juxtapositional Lobule Cortex (formerly Supplementary Motor Cortex)	https://open.win.ox.ac.uk/ukbiobank/big40/release2/stats33k/0077
78	25834	IDP_T1_FAST_ROIs_L_subcallosal_cortex	regional and tissue volume	Volume of grey matter in Left Subcallosal Cortex	https://open.win.ox.ac.uk/ukbiobank/big40/release2/stats33k/0078
79	25835	IDP_T1_FAST_ROIs_R_subcallosal_cortex	regional and tissue volume	Volume of grey matter in Right Subcallosal Cortex	https://open.win.ox.ac.uk/ukbiobank/big40/release2/stats33k/0079
80	25836	IDP_T1_FAST_ROIs_L_paracing_gyrus	regional and tissue volume	Volume of grey matter in Left Paracingulate Gyrus	https://open.win.ox.ac.uk/ukbiobank/big40/release2/stats33k/0080
81	25837	IDP_T1_FAST_ROIs_R_paracing_gyrus	regional and tissue volume	Volume of grey matter in Right Paracingulate Gyrus	https://open.win.ox.ac.uk/ukbiobank/big40/release2/stats33k/0081
82	25838	IDP_T1_FAST_ROIs_L_cing_gyrus_ant	regional and tissue volume	Volume of grey matter in Left Cingulate Gyrus, anterior division	https://open.win.ox.ac.uk/ukbiobank/big40/release2/stats33k/0082
83	25839	IDP_T1_FAST_ROIs_R_cing_gyrus_ant	regional and tissue volume	Volume of grey matter in Right Cingulate Gyrus, anterior division	https://open.win.ox.ac.uk/ukbiobank/big40/release2/stats33k/0083
84	25840	IDP_T1_FAST_ROIs_L_cing_gyrus_post	regional and tissue volume	Volume of grey matter in Left Cingulate Gyrus, posterior division	https://open.win.ox.ac.uk/ukbiobank/big40/release2/stats33k/0084
85	25841	IDP_T1_FAST_ROIs_R_cing_gyrus_post	regional and tissue volume	Volume of grey matter in Right Cingulate Gyrus, posterior division	https://open.win.ox.ac.uk/ukbiobank/big40/release2/stats33k/0085
86	25842	IDP_T1_FAST_ROIs_L_precun_cortex	regional and tissue volume	Volume of grey matter in Left Precuneous Cortex	https://open.win.ox.ac.uk/ukbiobank/big40/release2/stats33k/0086
87	25843	IDP_T1_FAST_ROIs_R_precun_cortex	regional and tissue volume	Volume of grey matter in Right Precuneous Cortex	https://open.win.ox.ac.uk/ukbiobank/big40/release2/stats33k/0087
88	25844	IDP_T1_FAST_ROIs_L_cuneal_cortex	regional and tissue volume	Volume of grey matter in Left Cuneal Cortex	https://open.win.ox.ac.uk/ukbiobank/big40/release2/stats33k/0088
89	25845	IDP_T1_FAST_ROIs_R_cuneal_cortex	regional and tissue volume	Volume of grey matter in Right Cuneal Cortex	https://open.win.ox.ac.uk/ukbiobank/big40/release2/stats33k/0089
90	25846	IDP_T1_FAST_ROIs_L_front_orb_cortex	regional and tissue volume	Volume of grey matter in Left Frontal Orbital Cortex	https://open.win.ox.ac.uk/ukbiobank/big40/release2/stats33k/0090
91	25847	IDP_T1_FAST_ROIs_R_front_orb_cortex	regional and tissue volume	Volume of grey matter in Right Frontal Orbital Cortex	https://open.win.ox.ac.uk/ukbiobank/big40/release2/stats33k/0091
92	25848	IDP_T1_FAST_ROIs_L_parahipp_gyrus_ant	regional and tissue volume	Volume of grey matter in Left Parahippocampal Gyrus, anterior division	https://open.win.ox.ac.uk/ukbiobank/big40/release2/stats33k/0092
93	25849	IDP_T1_FAST_ROIs_R_parahipp_gyrus_ant	regional and tissue volume	Volume of grey matter in Right Parahippocampal Gyrus, anterior division	https://open.win.ox.ac.uk/ukbiobank/big40/release2/stats33k/0093
94	25850	IDP_T1_FAST_ROIs_L_parahipp_gyrus_post	regional and tissue volume	Volume of grey matter in Left Parahippocampal Gyrus, posterior division	https://open.win.ox.ac.uk/ukbiobank/big40/release2/stats33k/0094
95	25851	IDP_T1_FAST_ROIs_R_parahipp_gyrus_post	regional and tissue volume	Volume of grey matter in Right Parahippocampal Gyrus, posterior division	https://open.win.ox.ac.uk/ukbiobank/big40/release2/stats33k/0095
96	25852	IDP_T1_FAST_ROIs_L_lingual_gyrus	regional and tissue volume	Volume of grey matter in Left Lingual Gyrus	https://open.win.ox.ac.uk/ukbiobank/big40/release2/stats33k/0096
97	25853	IDP_T1_FAST_ROIs_R_lingual_gyrus	regional and tissue volume	Volume of grey matter in Right Lingual Gyrus	https://open.win.ox.ac.uk/ukbiobank/big40/release2/stats33k/0097
98	25854	IDP_T1_FAST_ROIs_L_temp_fusif_cortex_ant	regional and tissue volume	Volume of grey matter in Left Temporal Fusiform Cortex, anterior division	https://open.win.ox.ac.uk/ukbiobank/big40/release2/stats33k/0098
99	25855	IDP_T1_FAST_ROIs_R_temp_fusif_cortex_ant	regional and tissue volume	Volume of grey matter in Right Temporal Fusiform Cortex, anterior division	https://open.win.ox.ac.uk/ukbiobank/big40/release2/stats33k/0099
100	25856	IDP_T1_FAST_ROIs_L_temp_fusif_cortex_post	regional and tissue volume	Volume of grey matter in Left Temporal Fusiform Cortex, posterior division	https://open.win.ox.ac.uk/ukbiobank/big40/release2/stats33k/0100
101	25857	IDP_T1_FAST_ROIs_R_temp_fusif_cortex_post	regional and tissue volume	Volume of grey matter in Right Temporal Fusiform Cortex, posterior division	https://open.win.ox.ac.uk/ukbiobank/big40/release2/stats33k/0101
102	25858	IDP_T1_FAST_ROIs_L_temp_occ_fusif_cortex	regional and tissue volume	Volume of grey matter in Left Temporal Occipital Fusiform Cortex	https://open.win.ox.ac.uk/ukbiobank/big40/release2/stats33k/0102
103	25859	IDP_T1_FAST_ROIs_R_temp_occ_fusif_cortex	regional and tissue volume	Volume of grey matter in Right Temporal Occipital Fusiform Cortex	https://open.win.ox.ac.uk/ukbiobank/big40/release2/stats33k/0103
104	25860	IDP_T1_FAST_ROIs_L_occ_fusif_gyrus	regional and tissue volume	Volume of grey matter in Left Occipital Fusiform Gyrus	https://open.win.ox.ac.uk/ukbiobank/big40/release2/stats33k/0104
105	25861	IDP_T1_FAST_ROIs_R_occ_fusif_gyrus	regional and tissue volume	Volume of grey matter in Right Occipital Fusiform Gyrus	https://open.win.ox.ac.uk/ukbiobank/big40/release2/stats33k/0105
106	25862	IDP_T1_FAST_ROIs_L_front_operc_cortex	regional and tissue volume	Volume of grey matter in Left Frontal Operculum Cortex	https://open.win.ox.ac.uk/ukbiobank/big40/release2/stats33k/0106
107	25863	IDP_T1_FAST_ROIs_R_front_operc_cortex	regional and tissue volume	Volume of grey matter in Right Frontal Operculum Cortex	https://open.win.ox.ac.uk/ukbiobank/big40/release2/stats33k/0107
108	25864	IDP_T1_FAST_ROIs_L_cent_operc_cortex	regional and tissue volume	Volume of grey matter in Left Central Opercular Cortex	https://open.win.ox.ac.uk/ukbiobank/big40/release2/stats33k/0108
109	25865	IDP_T1_FAST_ROIs_R_cent_operc_cortex	regional and tissue volume	Volume of grey matter in Right Central Opercular Cortex	https://open.win.ox.ac.uk/ukbiobank/big40/release2/stats33k/0109
110	25866	IDP_T1_FAST_ROIs_L_parietal_operc_cortex	regional and tissue volume	Volume of grey matter in Left Parietal Operculum Cortex	https://open.win.ox.ac.uk/ukbiobank/big40/release2/stats33k/0110
111	25867	IDP_T1_FAST_ROIs_R_parietal_operc_cortex	regional and tissue volume	Volume of grey matter in Right Parietal Operculum Cortex	https://open.win.ox.ac.uk/ukbiobank/big40/release2/stats33k/0111
112	25868	IDP_T1_FAST_ROIs_L_planum_polare	regional and tissue volume	Volume of grey matter in Left Planum Polare	https://open.win.ox.ac.uk/ukbiobank/big40/release2/stats33k/0112
113	25869	IDP_T1_FAST_ROIs_R_planum_polare	regional and tissue volume	Volume of grey matter in Right Planum Polare	https://open.win.ox.ac.uk/ukbiobank/big40/release2/stats33k/0113
114	25870	IDP_T1_FAST_ROIs_L_heschl_gyrus	regional and tissue volume	Volume of grey matter in Left Heschl's Gyrus (includes H1 and H2)	https://open.win.ox.ac.uk/ukbiobank/big40/release2/stats33k/0114
115	25871	IDP_T1_FAST_ROIs_R_heschl_gyrus	regional and tissue volume	Volume of grey matter in Right Heschl's Gyrus (includes H1 and H2)	https://open.win.ox.ac.uk/ukbiobank/big40/release2/stats33k/0115
116	25872	IDP_T1_FAST_ROIs_L_planum_temporale	regional and tissue volume	Volume of grey matter in Left Planum Temporale	https://open.win.ox.ac.uk/ukbiobank/big40/release2/stats33k/0116
117	25873	IDP_T1_FAST_ROIs_R_planum_temporale	regional and tissue volume	Volume of grey matter in Right Planum Temporale	https://open.win.ox.ac.uk/ukbiobank/big40/release2/stats33k/0117
118	25874	IDP_T1_FAST_ROIs_L_supracalc_cortex	regional and tissue volume	Volume of grey matter in Left Supracalcarine Cortex	https://open.win.ox.ac.uk/ukbiobank/big40/release2/stats33k/0118
119	25875	IDP_T1_FAST_ROIs_R_supracalc_cortex	regional and tissue volume	Volume of grey matter in Right Supracalcarine Cortex	https://open.win.ox.ac.uk/ukbiobank/big40/release2/stats33k/0119
120	25876	IDP_T1_FAST_ROIs_L_occ_pole	regional and tissue volume	Volume of grey matter in Left Occipital Pole	https://open.win.ox.ac.uk/ukbiobank/big40/release2/stats33k/0120
121	25877	IDP_T1_FAST_ROIs_R_occ_pole	regional and tissue volume	Volume of grey matter in Right Occipital Pole	https://open.win.ox.ac.uk/ukbiobank/big40/release2/stats33k/0121
122	25878	IDP_T1_FAST_ROIs_L_thalamus	regional and tissue volume	Volume of grey matter in Left Thalamus	https://open.win.ox.ac.uk/ukbiobank/big40/release2/stats33k/0122
123	25879	IDP_T1_FAST_ROIs_R_thalamus	regional and tissue volume	Volume of grey matter in Right Thalamus	https://open.win.ox.ac.uk/ukbiobank/big40/release2/stats33k/0123
124	25880	IDP_T1_FAST_ROIs_L_caudate	regional and tissue volume	Volume of grey matter in Left Caudate	https://open.win.ox.ac.uk/ukbiobank/big40/release2/stats33k/0124
125	25881	IDP_T1_FAST_ROIs_R_caudate	regional and tissue volume	Volume of grey matter in Right Caudate	https://open.win.ox.ac.uk/ukbiobank/big40/release2/stats33k/0125
126	25882	IDP_T1_FAST_ROIs_L_putamen	regional and tissue volume	Volume of grey matter in Left Putamen	https://open.win.ox.ac.uk/ukbiobank/big40/release2/stats33k/0126
127	25883	IDP_T1_FAST_ROIs_R_putamen	regional and tissue volume	Volume of grey matter in Right Putamen	https://open.win.ox.ac.uk/ukbiobank/big40/release2/stats33k/0127
128	25884	IDP_T1_FAST_ROIs_L_pallidum	regional and tissue volume	Volume of grey matter in Left Pallidum	https://open.win.ox.ac.uk/ukbiobank/big40/release2/stats33k/0128
129	25885	IDP_T1_FAST_ROIs_R_pallidum	regional and tissue volume	Volume of grey matter in Right Pallidum	https://open.win.ox.ac.uk/ukbiobank/big40/release2/stats33k/0129
130	25886	IDP_T1_FAST_ROIs_L_hippocampus	regional and tissue volume	Volume of grey matter in Left Hippocampus	https://open.win.ox.ac.uk/ukbiobank/big40/release2/stats33k/0130
131	25887	IDP_T1_FAST_ROIs_R_hippocampus	regional and tissue volume	Volume of grey matter in Right Hippocampus	https://open.win.ox.ac.uk/ukbiobank/big40/release2/stats33k/0131
132	25888	IDP_T1_FAST_ROIs_L_amygdala	regional and tissue volume	Volume of grey matter in Left Amygdala	https://open.win.ox.ac.uk/ukbiobank/big40/release2/stats33k/0132
133	25889	IDP_T1_FAST_ROIs_R_amygdala	regional and tissue volume	Volume of grey matter in Right Amygdala	https://open.win.ox.ac.uk/ukbiobank/big40/release2/stats33k/0133
134	25890	IDP_T1_FAST_ROIs_L_ventral_striatum	regional and tissue volume	Volume of grey matter in Left Ventral Striatum	https://open.win.ox.ac.uk/ukbiobank/big40/release2/stats33k/0134
135	25891	IDP_T1_FAST_ROIs_R_ventral_striatum	regional and tissue volume	Volume of grey matter in Right Ventral Striatum	https://open.win.ox.ac.uk/ukbiobank/big40/release2/stats33k/0135
136	25892	IDP_T1_FAST_ROIs_brain_stem	regional and tissue volume	Volume of grey matter in Brain-Stem	https://open.win.ox.ac.uk/ukbiobank/big40/release2/stats33k/0136
137	25893	IDP_T1_FAST_ROIs_L_cerebellum_I-IV	regional and tissue volume	Volume of grey matter in Left I-IV Cerebellum	https://open.win.ox.ac.uk/ukbiobank/big40/release2/stats33k/0137
138	25894	IDP_T1_FAST_ROIs_R_cerebellum_I-IV	regional and tissue volume	Volume of grey matter in Right I-IV Cerebellum	https://open.win.ox.ac.uk/ukbiobank/big40/release2/stats33k/0138
139	25895	IDP_T1_FAST_ROIs_L_cerebellum_V	regional and tissue volume	Volume of grey matter in Left V Cerebellum	https://open.win.ox.ac.uk/ukbiobank/big40/release2/stats33k/0139
140	25896	IDP_T1_FAST_ROIs_R_cerebellum_V	regional and tissue volume	Volume of grey matter in Right V Cerebellum	https://open.win.ox.ac.uk/ukbiobank/big40/release2/stats33k/0140
141	25897	IDP_T1_FAST_ROIs_L_cerebellum_VI	regional and tissue volume	Volume of grey matter in Left VI Cerebellum	https://open.win.ox.ac.uk/ukbiobank/big40/release2/stats33k/0141
142	25898	IDP_T1_FAST_ROIs_V_cerebellum_VI	regional and tissue volume	Volume of grey matter in Vermis VI Cerebellum	https://open.win.ox.ac.uk/ukbiobank/big40/release2/stats33k/0142
143	25899	IDP_T1_FAST_ROIs_R_cerebellum_VI	regional and tissue volume	Volume of grey matter in Right VI Cerebellum	https://open.win.ox.ac.uk/ukbiobank/big40/release2/stats33k/0143
144	25900	IDP_T1_FAST_ROIs_L_cerebellum_crus_I	regional and tissue volume	Volume of grey matter in Left Crus I Cerebellum	https://open.win.ox.ac.uk/ukbiobank/big40/release2/stats33k/0144
145	25901	IDP_T1_FAST_ROIs_V_cerebellum_crus_I	regional and tissue volume	Volume of grey matter in Vermis Crus I Cerebellum	https://open.win.ox.ac.uk/ukbiobank/big40/release2/stats33k/0145
146	25902	IDP_T1_FAST_ROIs_R_cerebellum_crus_I	regional and tissue volume	Volume of grey matter in Right Crus I Cerebellum	https://open.win.ox.ac.uk/ukbiobank/big40/release2/stats33k/0146
147	25903	IDP_T1_FAST_ROIs_L_cerebellum_crus_II	regional and tissue volume	Volume of grey matter in Left Crus II Cerebellum	https://open.win.ox.ac.uk/ukbiobank/big40/release2/stats33k/0147
148	25904	IDP_T1_FAST_ROIs_V_cerebellum_crus_II	regional and tissue volume	Volume of grey matter in Vermis Crus II Cerebellum	https://open.win.ox.ac.uk/ukbiobank/big40/release2/stats33k/0148
149	25905	IDP_T1_FAST_ROIs_R_cerebellum_crus_II	regional and tissue volume	Volume of grey matter in Right Crus II Cerebellum	https://open.win.ox.ac.uk/ukbiobank/big40/release2/stats33k/0149
150	25906	IDP_T1_FAST_ROIs_L_cerebellum_VIIb	regional and tissue volume	Volume of grey matter in Left VIIb Cerebellum	https://open.win.ox.ac.uk/ukbiobank/big40/release2/stats33k/0150
151	25907	IDP_T1_FAST_ROIs_V_cerebellum_VIIb	regional and tissue volume	Volume of grey matter in Vermis VIIb Cerebellum	https://open.win.ox.ac.uk/ukbiobank/big40/release2/stats33k/0151
152	25908	IDP_T1_FAST_ROIs_R_cerebellum_VIIb	regional and tissue volume	Volume of grey matter in Right VIIb Cerebellum	https://open.win.ox.ac.uk/ukbiobank/big40/release2/stats33k/0152
153	25909	IDP_T1_FAST_ROIs_L_cerebellum_VIIIa	regional and tissue volume	Volume of grey matter in Left VIIIa Cerebellum	https://open.win.ox.ac.uk/ukbiobank/big40/release2/stats33k/0153
154	25910	IDP_T1_FAST_ROIs_V_cerebellum_VIIIa	regional and tissue volume	Volume of grey matter in Vermis VIIIa Cerebellum	https://open.win.ox.ac.uk/ukbiobank/big40/release2/stats33k/0154
155	25911	IDP_T1_FAST_ROIs_R_cerebellum_VIIIa	regional and tissue volume	Volume of grey matter in Right VIIIa Cerebellum	https://open.win.ox.ac.uk/ukbiobank/big40/release2/stats33k/0155
156	25912	IDP_T1_FAST_ROIs_L_cerebellum_VIIIb	regional and tissue volume	Volume of grey matter in Left VIIIb Cerebellum	https://open.win.ox.ac.uk/ukbiobank/big40/release2/stats33k/0156
157	25913	IDP_T1_FAST_ROIs_V_cerebellum_VIIIb	regional and tissue volume	Volume of grey matter in Vermis VIIIb Cerebellum	https://open.win.ox.ac.uk/ukbiobank/big40/release2/stats33k/0157
158	25914	IDP_T1_FAST_ROIs_R_cerebellum_VIIIb	regional and tissue volume	Volume of grey matter in Right VIIIb Cerebellum	https://open.win.ox.ac.uk/ukbiobank/big40/release2/stats33k/0158
159	25915	IDP_T1_FAST_ROIs_L_cerebellum_IX	regional and tissue volume	Volume of grey matter in Left IX Cerebellum	https://open.win.ox.ac.uk/ukbiobank/big40/release2/stats33k/0159
160	25916	IDP_T1_FAST_ROIs_V_cerebellum_IX	regional and tissue volume	Volume of grey matter in Vermis IX Cerebellum	https://open.win.ox.ac.uk/ukbiobank/big40/release2/stats33k/0160
161	25917	IDP_T1_FAST_ROIs_R_cerebellum_IX	regional and tissue volume	Volume of grey matter in Right IX Cerebellum	https://open.win.ox.ac.uk/ukbiobank/big40/release2/stats33k/0161
162	25918	IDP_T1_FAST_ROIs_L_cerebellum_X	regional and tissue volume	Volume of grey matter in Left X Cerebellum	https://open.win.ox.ac.uk/ukbiobank/big40/release2/stats33k/0162
163	25919	IDP_T1_FAST_ROIs_V_cerebellum_X	regional and tissue volume	Volume of grey matter in Vermis X Cerebellum	https://open.win.ox.ac.uk/ukbiobank/big40/release2/stats33k/0163
164	25920	IDP_T1_FAST_ROIs_R_cerebellum_X	regional and tissue volume	Volume of grey matter in Right X Cerebellum	https://open.win.ox.ac.uk/ukbiobank/big40/release2/stats33k/0164
165	26514	aseg_global_volume_BrainSeg	regional and tissue volume	Volume of BrainSeg in the whole brain generated by subcortical volumetric segmentation (aseg)	https://open.win.ox.ac.uk/ukbiobank/big40/release2/stats33k/0165
166	26515	aseg_global_volume_BrainSegNotVent	regional and tissue volume	Volume of BrainSegNotVent in the whole brain generated by subcortical volumetric segmentation (aseg)	https://open.win.ox.ac.uk/ukbiobank/big40/release2/stats33k/0166
167	26516	aseg_global_volume_BrainSegNotVentSurf	regional and tissue volume	Volume of BrainSegNotVentSurf in the whole brain generated by subcortical volumetric segmentation (aseg)	https://open.win.ox.ac.uk/ukbiobank/big40/release2/stats33k/0167
168	26517	aseg_global_volume_SubCortGray	regional and tissue volume	Volume of SubCortGray in the whole brain generated by subcortical volumetric segmentation (aseg)	https://open.win.ox.ac.uk/ukbiobank/big40/release2/stats33k/0168
169	26518	aseg_global_volume_TotalGray	regional and tissue volume	Volume of TotalGray in the whole brain generated by subcortical volumetric segmentation (aseg)	https://open.win.ox.ac.uk/ukbiobank/big40/release2/stats33k/0169
170	26519	aseg_global_volume_SupraTentorial	regional and tissue volume	Volume of SupraTentorial in the whole brain generated by subcortical volumetric segmentation (aseg)	https://open.win.ox.ac.uk/ukbiobank/big40/release2/stats33k/0170
171	26520	aseg_global_volume_SupraTentorialNotVent	regional and tissue volume	Volume of SupraTentorialNotVent in the whole brain generated by subcortical volumetric segmentation (aseg)	https://open.win.ox.ac.uk/ukbiobank/big40/release2/stats33k/0171
172	26521	aseg_global_volume_EstimatedTotalIntraCranial	regional and tissue volume	Volume of EstimatedTotalIntraCranial in the whole brain generated by subcortical volumetric segmentation (aseg)	https://open.win.ox.ac.uk/ukbiobank/big40/release2/stats33k/0172
173	26522	aseg_global_volume_VentricleChoroid	regional and tissue volume	Volume of VentricleChoroid in the whole brain generated by subcortical volumetric segmentation (aseg)	https://open.win.ox.ac.uk/ukbiobank/big40/release2/stats33k/0173
174	26523	aseg_global_volume_3rd-Ventricle	regional and tissue volume	Volume of 3rd-Ventricle in the whole brain generated by subcortical volumetric segmentation (aseg)	https://open.win.ox.ac.uk/ukbiobank/big40/release2/stats33k/0174
175	26524	aseg_global_volume_4th-Ventricle	regional and tissue volume	Volume of 4th-Ventricle in the whole brain generated by subcortical volumetric segmentation (aseg)	https://open.win.ox.ac.uk/ukbiobank/big40/release2/stats33k/0175
176	26525	aseg_global_volume_5th-Ventricle	regional and tissue volume	Volume of 5th-Ventricle in the whole brain generated by subcortical volumetric segmentation (aseg)	https://open.win.ox.ac.uk/ukbiobank/big40/release2/stats33k/0176
177	26526	aseg_global_volume_Brain-Stem	regional and tissue volume	Volume of Brain-Stem in the whole brain generated by subcortical volumetric segmentation (aseg)	https://open.win.ox.ac.uk/ukbiobank/big40/release2/stats33k/0177
178	26527	aseg_global_volume_CSF	regional and tissue volume	Volume of CSF in the whole brain generated by subcortical volumetric segmentation (aseg)	https://open.win.ox.ac.uk/ukbiobank/big40/release2/stats33k/0178
179	26528	aseg_global_volume_WM-hypointensities	regional and tissue volume	Volume of WM-hypointensities in the whole brain generated by subcortical volumetric segmentation (aseg)	https://open.win.ox.ac.uk/ukbiobank/big40/release2/stats33k/0179
180	26529	aseg_global_volume_non-WM-hypointensities	regional and tissue volume	Volume of non-WM-hypointensities in the whole brain generated by subcortical volumetric segmentation (aseg)	https://open.win.ox.ac.uk/ukbiobank/big40/release2/stats33k/0180
181	26530	aseg_global_volume_Optic-Chiasm	regional and tissue volume	Volume of Optic-Chiasm in the whole brain generated by subcortical volumetric segmentation (aseg)	https://open.win.ox.ac.uk/ukbiobank/big40/release2/stats33k/0181
182	26531	aseg_global_volume_CC-Posterior	regional and tissue volume	Volume of CC-Posterior in the whole brain generated by subcortical volumetric segmentation (aseg)	https://open.win.ox.ac.uk/ukbiobank/big40/release2/stats33k/0182
183	26532	aseg_global_volume_CC-Mid-Posterior	regional and tissue volume	Volume of CC-Mid-Posterior in the whole brain generated by subcortical volumetric segmentation (aseg)	https://open.win.ox.ac.uk/ukbiobank/big40/release2/stats33k/0183
184	26533	aseg_global_volume_CC-Central	regional and tissue volume	Volume of CC-Central in the whole brain generated by subcortical volumetric segmentation (aseg)	https://open.win.ox.ac.uk/ukbiobank/big40/release2/stats33k/0184
185	26534	aseg_global_volume_CC-Mid-Anterior	regional and tissue volume	Volume of CC-Mid-Anterior in the whole brain generated by subcortical volumetric segmentation (aseg)	https://open.win.ox.ac.uk/ukbiobank/big40/release2/stats33k/0185
186	26535	aseg_global_volume_CC-Anterior	regional and tissue volume	Volume of CC-Anterior in the whole brain generated by subcortical volumetric segmentation (aseg)	https://open.win.ox.ac.uk/ukbiobank/big40/release2/stats33k/0186
187	26536	aseg_global_volume-ratio_BrainSegVol-to-eTIV	regional and tissue volume	Volume-ratio of BrainSegVol-to-eTIV in the whole brain generated by subcortical volumetric segmentation (aseg)	https://open.win.ox.ac.uk/ukbiobank/big40/release2/stats33k/0187
188	26537	aseg_global_volume-ratio_MaskVol-to-eTIV	regional and tissue volume	Volume-ratio of MaskVol-to-eTIV in the whole brain generated by subcortical volumetric segmentation (aseg)	https://open.win.ox.ac.uk/ukbiobank/big40/release2/stats33k/0188
189	26552	aseg_lh_volume_Cortex	regional and tissue volume	Volume of Cortex in the left hemisphere generated by subcortical volumetric segmentation (aseg)	https://open.win.ox.ac.uk/ukbiobank/big40/release2/stats33k/0189
190	26553	aseg_lh_volume_CerebralWhiteMatter	regional and tissue volume	Volume of CerebralWhiteMatter in the left hemisphere generated by subcortical volumetric segmentation (aseg)	https://open.win.ox.ac.uk/ukbiobank/big40/release2/stats33k/0190
191	26554	aseg_lh_volume_Lateral-Ventricle	regional and tissue volume	Volume of Lateral-Ventricle in the left hemisphere generated by subcortical volumetric segmentation (aseg)	https://open.win.ox.ac.uk/ukbiobank/big40/release2/stats33k/0191
192	26555	aseg_lh_volume_Inf-Lat-Vent	regional and tissue volume	Volume of Inf-Lat-Vent in the left hemisphere generated by subcortical volumetric segmentation (aseg)	https://open.win.ox.ac.uk/ukbiobank/big40/release2/stats33k/0192
193	26556	aseg_lh_volume_Cerebellum-White-Matter	regional and tissue volume	Volume of Cerebellum-White-Matter in the left hemisphere generated by subcortical volumetric segmentation (aseg)	https://open.win.ox.ac.uk/ukbiobank/big40/release2/stats33k/0193
194	26557	aseg_lh_volume_Cerebellum-Cortex	regional and tissue volume	Volume of Cerebellum-Cortex in the left hemisphere generated by subcortical volumetric segmentation (aseg)	https://open.win.ox.ac.uk/ukbiobank/big40/release2/stats33k/0194
195	26558	aseg_lh_volume_Thalamus-Proper	regional and tissue volume	Volume of Thalamus-Proper in the left hemisphere generated by subcortical volumetric segmentation (aseg)	https://open.win.ox.ac.uk/ukbiobank/big40/release2/stats33k/0195
196	26559	aseg_lh_volume_Caudate	regional and tissue volume	Volume of Caudate in the left hemisphere generated by subcortical volumetric segmentation (aseg)	https://open.win.ox.ac.uk/ukbiobank/big40/release2/stats33k/0196
197	26560	aseg_lh_volume_Putamen	regional and tissue volume	Volume of Putamen in the left hemisphere generated by subcortical volumetric segmentation (aseg)	https://open.win.ox.ac.uk/ukbiobank/big40/release2/stats33k/0197
198	26561	aseg_lh_volume_Pallidum	regional and tissue volume	Volume of Pallidum in the left hemisphere generated by subcortical volumetric segmentation (aseg)	https://open.win.ox.ac.uk/ukbiobank/big40/release2/stats33k/0198
199	26562	aseg_lh_volume_Hippocampus	regional and tissue volume	Volume of Hippocampus in the left hemisphere generated by subcortical volumetric segmentation (aseg)	https://open.win.ox.ac.uk/ukbiobank/big40/release2/stats33k/0199
200	26563	aseg_lh_volume_Amygdala	regional and tissue volume	Volume of Amygdala in the left hemisphere generated by subcortical volumetric segmentation (aseg)	https://open.win.ox.ac.uk/ukbiobank/big40/release2/stats33k/0200
201	26564	aseg_lh_volume_Accumbens-area	regional and tissue volume	Volume of Accumbens-area in the left hemisphere generated by subcortical volumetric segmentation (aseg)	https://open.win.ox.ac.uk/ukbiobank/big40/release2/stats33k/0201
202	26565	aseg_lh_volume_VentralDC	regional and tissue volume	Volume of VentralDC in the left hemisphere generated by subcortical volumetric segmentation (aseg)	https://open.win.ox.ac.uk/ukbiobank/big40/release2/stats33k/0202
203	26566	aseg_lh_volume_vessel	regional and tissue volume	Volume of vessel in the left hemisphere generated by subcortical volumetric segmentation (aseg)	https://open.win.ox.ac.uk/ukbiobank/big40/release2/stats33k/0203
204	26567	aseg_lh_volume_choroid-plexus	regional and tissue volume	Volume of choroid-plexus in the left hemisphere generated by subcortical volumetric segmentation (aseg)	https://open.win.ox.ac.uk/ukbiobank/big40/release2/stats33k/0204
205	26568	aseg_lh_number_HolesBeforeFixing	regional and tissue volume	Number of HolesBeforeFixing in the left hemisphere generated by subcortical volumetric segmentation (aseg)	https://open.win.ox.ac.uk/ukbiobank/big40/release2/stats33k/0205
206	26583	aseg_rh_volume_Cortex	regional and tissue volume	Volume of Cortex in the right hemisphere generated by subcortical volumetric segmentation (aseg)	https://open.win.ox.ac.uk/ukbiobank/big40/release2/stats33k/0206
207	26584	aseg_rh_volume_CerebralWhiteMatter	regional and tissue volume	Volume of CerebralWhiteMatter in the right hemisphere generated by subcortical volumetric segmentation (aseg)	https://open.win.ox.ac.uk/ukbiobank/big40/release2/stats33k/0207
208	26585	aseg_rh_volume_Lateral-Ventricle	regional and tissue volume	Volume of Lateral-Ventricle in the right hemisphere generated by subcortical volumetric segmentation (aseg)	https://open.win.ox.ac.uk/ukbiobank/big40/release2/stats33k/0208
209	26586	aseg_rh_volume_Inf-Lat-Vent	regional and tissue volume	Volume of Inf-Lat-Vent in the right hemisphere generated by subcortical volumetric segmentation (aseg)	https://open.win.ox.ac.uk/ukbiobank/big40/release2/stats33k/0209
210	26587	aseg_rh_volume_Cerebellum-White-Matter	regional and tissue volume	Volume of Cerebellum-White-Matter in the right hemisphere generated by subcortical volumetric segmentation (aseg)	https://open.win.ox.ac.uk/ukbiobank/big40/release2/stats33k/0210
211	26588	aseg_rh_volume_Cerebellum-Cortex	regional and tissue volume	Volume of Cerebellum-Cortex in the right hemisphere generated by subcortical volumetric segmentation (aseg)	https://open.win.ox.ac.uk/ukbiobank/big40/release2/stats33k/0211
212	26589	aseg_rh_volume_Thalamus-Proper	regional and tissue volume	Volume of Thalamus-Proper in the right hemisphere generated by subcortical volumetric segmentation (aseg)	https://open.win.ox.ac.uk/ukbiobank/big40/release2/stats33k/0212
213	26590	aseg_rh_volume_Caudate	regional and tissue volume	Volume of Caudate in the right hemisphere generated by subcortical volumetric segmentation (aseg)	https://open.win.ox.ac.uk/ukbiobank/big40/release2/stats33k/0213
214	26591	aseg_rh_volume_Putamen	regional and tissue volume	Volume of Putamen in the right hemisphere generated by subcortical volumetric segmentation (aseg)	https://open.win.ox.ac.uk/ukbiobank/big40/release2/stats33k/0214
215	26592	aseg_rh_volume_Pallidum	regional and tissue volume	Volume of Pallidum in the right hemisphere generated by subcortical volumetric segmentation (aseg)	https://open.win.ox.ac.uk/ukbiobank/big40/release2/stats33k/0215
216	26593	aseg_rh_volume_Hippocampus	regional and tissue volume	Volume of Hippocampus in the right hemisphere generated by subcortical volumetric segmentation (aseg)	https://open.win.ox.ac.uk/ukbiobank/big40/release2/stats33k/0216
217	26594	aseg_rh_volume_Amygdala	regional and tissue volume	Volume of Amygdala in the right hemisphere generated by subcortical volumetric segmentation (aseg)	https://open.win.ox.ac.uk/ukbiobank/big40/release2/stats33k/0217
218	26595	aseg_rh_volume_Accumbens-area	regional and tissue volume	Volume of Accumbens-area in the right hemisphere generated by subcortical volumetric segmentation (aseg)	https://open.win.ox.ac.uk/ukbiobank/big40/release2/stats33k/0218
219	26596	aseg_rh_volume_VentralDC	regional and tissue volume	Volume of VentralDC in the right hemisphere generated by subcortical volumetric segmentation (aseg)	https://open.win.ox.ac.uk/ukbiobank/big40/release2/stats33k/0219
220	26597	aseg_rh_volume_vessel	regional and tissue volume	Volume of vessel in the right hemisphere generated by subcortical volumetric segmentation (aseg)	https://open.win.ox.ac.uk/ukbiobank/big40/release2/stats33k/0220
221	26598	aseg_rh_volume_choroid-plexus	regional and tissue volume	Volume of choroid-plexus in the right hemisphere generated by subcortical volumetric segmentation (aseg)	https://open.win.ox.ac.uk/ukbiobank/big40/release2/stats33k/0221
222	26599	aseg_rh_number_HolesBeforeFixing	regional and tissue volume	Number of HolesBeforeFixing in the right hemisphere generated by subcortical volumetric segmentation (aseg)	https://open.win.ox.ac.uk/ukbiobank/big40/release2/stats33k/0222
223	26600	AmygNuclei_lh_volume_Lateral-nucleus	regional and tissue volume	Volume of Lateral-nucleus in the left hemisphere generated by subcortical volumetric sub-segmentation of the Amygdala Nuclei	https://open.win.ox.ac.uk/ukbiobank/big40/release2/stats33k/0223
224	26601	AmygNuclei_lh_volume_Basal-nucleus	regional and tissue volume	Volume of Basal-nucleus in the left hemisphere generated by subcortical volumetric sub-segmentation of the Amygdala Nuclei	https://open.win.ox.ac.uk/ukbiobank/big40/release2/stats33k/0224
225	26602	AmygNuclei_lh_volume_Accessory-Basal-nucleus	regional and tissue volume	Volume of Accessory-Basal-nucleus in the left hemisphere generated by subcortical volumetric sub-segmentation of the Amygdala Nuclei	https://open.win.ox.ac.uk/ukbiobank/big40/release2/stats33k/0225
226	26603	AmygNuclei_lh_volume_Anterior-amygdaloid-area-AAA	regional and tissue volume	Volume of Anterior-amygdaloid-area-AAA in the left hemisphere generated by subcortical volumetric sub-segmentation of the Amygdala Nuclei	https://open.win.ox.ac.uk/ukbiobank/big40/release2/stats33k/0226
227	26604	AmygNuclei_lh_volume_Central-nucleus	regional and tissue volume	Volume of Central-nucleus in the left hemisphere generated by subcortical volumetric sub-segmentation of the Amygdala Nuclei	https://open.win.ox.ac.uk/ukbiobank/big40/release2/stats33k/0227
228	26605	AmygNuclei_lh_volume_Medial-nucleus	regional and tissue volume	Volume of Medial-nucleus in the left hemisphere generated by subcortical volumetric sub-segmentation of the Amygdala Nuclei	https://open.win.ox.ac.uk/ukbiobank/big40/release2/stats33k/0228
229	26606	AmygNuclei_lh_volume_Cortical-nucleus	regional and tissue volume	Volume of Cortical-nucleus in the left hemisphere generated by subcortical volumetric sub-segmentation of the Amygdala Nuclei	https://open.win.ox.ac.uk/ukbiobank/big40/release2/stats33k/0229
230	26607	AmygNuclei_lh_volume_Corticoamygdaloid-transitio	regional and tissue volume	Volume of Corticoamygdaloid-transitio in the left hemisphere generated by subcortical volumetric sub-segmentation of the Amygdala Nuclei	https://open.win.ox.ac.uk/ukbiobank/big40/release2/stats33k/0230
231	26608	AmygNuclei_lh_volume_Paralaminar-nucleus	regional and tissue volume	Volume of Paralaminar-nucleus in the left hemisphere generated by subcortical volumetric sub-segmentation of the Amygdala Nuclei	https://open.win.ox.ac.uk/ukbiobank/big40/release2/stats33k/0231
232	26609	AmygNuclei_lh_volume_Whole-amygdala	regional and tissue volume	Volume of Whole-amygdala in the left hemisphere generated by subcortical volumetric sub-segmentation of the Amygdala Nuclei	https://open.win.ox.ac.uk/ukbiobank/big40/release2/stats33k/0232
233	26610	AmygNuclei_rh_volume_Lateral-nucleus	regional and tissue volume	Volume of Lateral-nucleus in the right hemisphere generated by subcortical volumetric sub-segmentation of the Amygdala Nuclei	https://open.win.ox.ac.uk/ukbiobank/big40/release2/stats33k/0233
234	26611	AmygNuclei_rh_volume_Basal-nucleus	regional and tissue volume	Volume of Basal-nucleus in the right hemisphere generated by subcortical volumetric sub-segmentation of the Amygdala Nuclei	https://open.win.ox.ac.uk/ukbiobank/big40/release2/stats33k/0234
235	26612	AmygNuclei_rh_volume_Accessory-Basal-nucleus	regional and tissue volume	Volume of Accessory-Basal-nucleus in the right hemisphere generated by subcortical volumetric sub-segmentation of the Amygdala Nuclei	https://open.win.ox.ac.uk/ukbiobank/big40/release2/stats33k/0235
236	26613	AmygNuclei_rh_volume_Anterior-amygdaloid-area-AAA	regional and tissue volume	Volume of Anterior-amygdaloid-area-AAA in the right hemisphere generated by subcortical volumetric sub-segmentation of the Amygdala Nuclei	https://open.win.ox.ac.uk/ukbiobank/big40/release2/stats33k/0236
237	26614	AmygNuclei_rh_volume_Central-nucleus	regional and tissue volume	Volume of Central-nucleus in the right hemisphere generated by subcortical volumetric sub-segmentation of the Amygdala Nuclei	https://open.win.ox.ac.uk/ukbiobank/big40/release2/stats33k/0237
238	26615	AmygNuclei_rh_volume_Medial-nucleus	regional and tissue volume	Volume of Medial-nucleus in the right hemisphere generated by subcortical volumetric sub-segmentation of the Amygdala Nuclei	https://open.win.ox.ac.uk/ukbiobank/big40/release2/stats33k/0238
239	26616	AmygNuclei_rh_volume_Cortical-nucleus	regional and tissue volume	Volume of Cortical-nucleus in the right hemisphere generated by subcortical volumetric sub-segmentation of the Amygdala Nuclei	https://open.win.ox.ac.uk/ukbiobank/big40/release2/stats33k/0239
240	26617	AmygNuclei_rh_volume_Corticoamygdaloid-transitio	regional and tissue volume	Volume of Corticoamygdaloid-transitio in the right hemisphere generated by subcortical volumetric sub-segmentation of the Amygdala Nuclei	https://open.win.ox.ac.uk/ukbiobank/big40/release2/stats33k/0240
241	26618	AmygNuclei_rh_volume_Paralaminar-nucleus	regional and tissue volume	Volume of Paralaminar-nucleus in the right hemisphere generated by subcortical volumetric sub-segmentation of the Amygdala Nuclei	https://open.win.ox.ac.uk/ukbiobank/big40/release2/stats33k/0241
242	26619	AmygNuclei_rh_volume_Whole-amygdala	regional and tissue volume	Volume of Whole-amygdala in the right hemisphere generated by subcortical volumetric sub-segmentation of the Amygdala Nuclei	https://open.win.ox.ac.uk/ukbiobank/big40/release2/stats33k/0242
243	26620	HippSubfield_lh_volume_Hippocampal-tail	regional and tissue volume	Volume of Hippocampal-tail in the left hemisphere generated by subcortical volumetric sub-segmentation of the Hippocampal Subfields	https://open.win.ox.ac.uk/ukbiobank/big40/release2/stats33k/0243
244	26621	HippSubfield_lh_volume_subiculum-body	regional and tissue volume	Volume of subiculum-body in the left hemisphere generated by subcortical volumetric sub-segmentation of the Hippocampal Subfields	https://open.win.ox.ac.uk/ukbiobank/big40/release2/stats33k/0244
245	26622	HippSubfield_lh_volume_CA1-body	regional and tissue volume	Volume of CA1-body in the left hemisphere generated by subcortical volumetric sub-segmentation of the Hippocampal Subfields	https://open.win.ox.ac.uk/ukbiobank/big40/release2/stats33k/0245
246	26623	HippSubfield_lh_volume_subiculum-head	regional and tissue volume	Volume of subiculum-head in the left hemisphere generated by subcortical volumetric sub-segmentation of the Hippocampal Subfields	https://open.win.ox.ac.uk/ukbiobank/big40/release2/stats33k/0246
247	26624	HippSubfield_lh_volume_hippocampal-fissure	regional and tissue volume	Volume of hippocampal-fissure in the left hemisphere generated by subcortical volumetric sub-segmentation of the Hippocampal Subfields	https://open.win.ox.ac.uk/ukbiobank/big40/release2/stats33k/0247
248	26625	HippSubfield_lh_volume_presubiculum-head	regional and tissue volume	Volume of presubiculum-head in the left hemisphere generated by subcortical volumetric sub-segmentation of the Hippocampal Subfields	https://open.win.ox.ac.uk/ukbiobank/big40/release2/stats33k/0248
249	26626	HippSubfield_lh_volume_CA1-head	regional and tissue volume	Volume of CA1-head in the left hemisphere generated by subcortical volumetric sub-segmentation of the Hippocampal Subfields	https://open.win.ox.ac.uk/ukbiobank/big40/release2/stats33k/0249
250	26627	HippSubfield_lh_volume_presubiculum-body	regional and tissue volume	Volume of presubiculum-body in the left hemisphere generated by subcortical volumetric sub-segmentation of the Hippocampal Subfields	https://open.win.ox.ac.uk/ukbiobank/big40/release2/stats33k/0250
251	26628	HippSubfield_lh_volume_parasubiculum	regional and tissue volume	Volume of parasubiculum in the left hemisphere generated by subcortical volumetric sub-segmentation of the Hippocampal Subfields	https://open.win.ox.ac.uk/ukbiobank/big40/release2/stats33k/0251
252	26629	HippSubfield_lh_volume_molecular-layer-HP-head	regional and tissue volume	Volume of molecular-layer-HP-head in the left hemisphere generated by subcortical volumetric sub-segmentation of the Hippocampal Subfields	https://open.win.ox.ac.uk/ukbiobank/big40/release2/stats33k/0252
253	26630	HippSubfield_lh_volume_molecular-layer-HP-body	regional and tissue volume	Volume of molecular-layer-HP-body in the left hemisphere generated by subcortical volumetric sub-segmentation of the Hippocampal Subfields	https://open.win.ox.ac.uk/ukbiobank/big40/release2/stats33k/0253
254	26631	HippSubfield_lh_volume_GC-ML-DG-head	regional and tissue volume	Volume of GC-ML-DG-head in the left hemisphere generated by subcortical volumetric sub-segmentation of the Hippocampal Subfields	https://open.win.ox.ac.uk/ukbiobank/big40/release2/stats33k/0254
255	26632	HippSubfield_lh_volume_CA3-body	regional and tissue volume	Volume of CA3-body in the left hemisphere generated by subcortical volumetric sub-segmentation of the Hippocampal Subfields	https://open.win.ox.ac.uk/ukbiobank/big40/release2/stats33k/0255
256	26633	HippSubfield_lh_volume_GC-ML-DG-body	regional and tissue volume	Volume of GC-ML-DG-body in the left hemisphere generated by subcortical volumetric sub-segmentation of the Hippocampal Subfields	https://open.win.ox.ac.uk/ukbiobank/big40/release2/stats33k/0256
257	26634	HippSubfield_lh_volume_CA4-head	regional and tissue volume	Volume of CA4-head in the left hemisphere generated by subcortical volumetric sub-segmentation of the Hippocampal Subfields	https://open.win.ox.ac.uk/ukbiobank/big40/release2/stats33k/0257
258	26635	HippSubfield_lh_volume_CA4-body	regional and tissue volume	Volume of CA4-body in the left hemisphere generated by subcortical volumetric sub-segmentation of the Hippocampal Subfields	https://open.win.ox.ac.uk/ukbiobank/big40/release2/stats33k/0258
259	26636	HippSubfield_lh_volume_fimbria	regional and tissue volume	Volume of fimbria in the left hemisphere generated by subcortical volumetric sub-segmentation of the Hippocampal Subfields	https://open.win.ox.ac.uk/ukbiobank/big40/release2/stats33k/0259
260	26637	HippSubfield_lh_volume_CA3-head	regional and tissue volume	Volume of CA3-head in the left hemisphere generated by subcortical volumetric sub-segmentation of the Hippocampal Subfields	https://open.win.ox.ac.uk/ukbiobank/big40/release2/stats33k/0260
261	26638	HippSubfield_lh_volume_HATA	regional and tissue volume	Volume of HATA in the left hemisphere generated by subcortical volumetric sub-segmentation of the Hippocampal Subfields	https://open.win.ox.ac.uk/ukbiobank/big40/release2/stats33k/0261
262	26639	HippSubfield_lh_volume_Whole-hippocampal-body	regional and tissue volume	Volume of Whole-hippocampal-body in the left hemisphere generated by subcortical volumetric sub-segmentation of the Hippocampal Subfields	https://open.win.ox.ac.uk/ukbiobank/big40/release2/stats33k/0262
263	26640	HippSubfield_lh_volume_Whole-hippocampal-head	regional and tissue volume	Volume of Whole-hippocampal-head in the left hemisphere generated by subcortical volumetric sub-segmentation of the Hippocampal Subfields	https://open.win.ox.ac.uk/ukbiobank/big40/release2/stats33k/0263
264	26641	HippSubfield_lh_volume_Whole-hippocampus	regional and tissue volume	Volume of Whole-hippocampus in the left hemisphere generated by subcortical volumetric sub-segmentation of the Hippocampal Subfields	https://open.win.ox.ac.uk/ukbiobank/big40/release2/stats33k/0264
265	26642	HippSubfield_rh_volume_Hippocampal-tail	regional and tissue volume	Volume of Hippocampal-tail in the right hemisphere generated by subcortical volumetric sub-segmentation of the Hippocampal Subfields	https://open.win.ox.ac.uk/ukbiobank/big40/release2/stats33k/0265
266	26643	HippSubfield_rh_volume_subiculum-body	regional and tissue volume	Volume of subiculum-body in the right hemisphere generated by subcortical volumetric sub-segmentation of the Hippocampal Subfields	https://open.win.ox.ac.uk/ukbiobank/big40/release2/stats33k/0266
267	26644	HippSubfield_rh_volume_CA1-body	regional and tissue volume	Volume of CA1-body in the right hemisphere generated by subcortical volumetric sub-segmentation of the Hippocampal Subfields	https://open.win.ox.ac.uk/ukbiobank/big40/release2/stats33k/0267
268	26645	HippSubfield_rh_volume_subiculum-head	regional and tissue volume	Volume of subiculum-head in the right hemisphere generated by subcortical volumetric sub-segmentation of the Hippocampal Subfields	https://open.win.ox.ac.uk/ukbiobank/big40/release2/stats33k/0268
269	26646	HippSubfield_rh_volume_hippocampal-fissure	regional and tissue volume	Volume of hippocampal-fissure in the right hemisphere generated by subcortical volumetric sub-segmentation of the Hippocampal Subfields	https://open.win.ox.ac.uk/ukbiobank/big40/release2/stats33k/0269
270	26647	HippSubfield_rh_volume_presubiculum-head	regional and tissue volume	Volume of presubiculum-head in the right hemisphere generated by subcortical volumetric sub-segmentation of the Hippocampal Subfields	https://open.win.ox.ac.uk/ukbiobank/big40/release2/stats33k/0270
271	26648	HippSubfield_rh_volume_CA1-head	regional and tissue volume	Volume of CA1-head in the right hemisphere generated by subcortical volumetric sub-segmentation of the Hippocampal Subfields	https://open.win.ox.ac.uk/ukbiobank/big40/release2/stats33k/0271
272	26649	HippSubfield_rh_volume_presubiculum-body	regional and tissue volume	Volume of presubiculum-body in the right hemisphere generated by subcortical volumetric sub-segmentation of the Hippocampal Subfields	https://open.win.ox.ac.uk/ukbiobank/big40/release2/stats33k/0272
273	26650	HippSubfield_rh_volume_parasubiculum	regional and tissue volume	Volume of parasubiculum in the right hemisphere generated by subcortical volumetric sub-segmentation of the Hippocampal Subfields	https://open.win.ox.ac.uk/ukbiobank/big40/release2/stats33k/0273
274	26651	HippSubfield_rh_volume_molecular-layer-HP-head	regional and tissue volume	Volume of molecular-layer-HP-head in the right hemisphere generated by subcortical volumetric sub-segmentation of the Hippocampal Subfields	https://open.win.ox.ac.uk/ukbiobank/big40/release2/stats33k/0274
275	26652	HippSubfield_rh_volume_molecular-layer-HP-body	regional and tissue volume	Volume of molecular-layer-HP-body in the right hemisphere generated by subcortical volumetric sub-segmentation of the Hippocampal Subfields	https://open.win.ox.ac.uk/ukbiobank/big40/release2/stats33k/0275
276	26653	HippSubfield_rh_volume_GC-ML-DG-head	regional and tissue volume	Volume of GC-ML-DG-head in the right hemisphere generated by subcortical volumetric sub-segmentation of the Hippocampal Subfields	https://open.win.ox.ac.uk/ukbiobank/big40/release2/stats33k/0276
277	26654	HippSubfield_rh_volume_CA3-body	regional and tissue volume	Volume of CA3-body in the right hemisphere generated by subcortical volumetric sub-segmentation of the Hippocampal Subfields	https://open.win.ox.ac.uk/ukbiobank/big40/release2/stats33k/0277
278	26655	HippSubfield_rh_volume_GC-ML-DG-body	regional and tissue volume	Volume of GC-ML-DG-body in the right hemisphere generated by subcortical volumetric sub-segmentation of the Hippocampal Subfields	https://open.win.ox.ac.uk/ukbiobank/big40/release2/stats33k/0278
279	26656	HippSubfield_rh_volume_CA4-head	regional and tissue volume	Volume of CA4-head in the right hemisphere generated by subcortical volumetric sub-segmentation of the Hippocampal Subfields	https://open.win.ox.ac.uk/ukbiobank/big40/release2/stats33k/0279
280	26657	HippSubfield_rh_volume_CA4-body	regional and tissue volume	Volume of CA4-body in the right hemisphere generated by subcortical volumetric sub-segmentation of the Hippocampal Subfields	https://open.win.ox.ac.uk/ukbiobank/big40/release2/stats33k/0280
281	26658	HippSubfield_rh_volume_fimbria	regional and tissue volume	Volume of fimbria in the right hemisphere generated by subcortical volumetric sub-segmentation of the Hippocampal Subfields	https://open.win.ox.ac.uk/ukbiobank/big40/release2/stats33k/0281
282	26659	HippSubfield_rh_volume_CA3-head	regional and tissue volume	Volume of CA3-head in the right hemisphere generated by subcortical volumetric sub-segmentation of the Hippocampal Subfields	https://open.win.ox.ac.uk/ukbiobank/big40/release2/stats33k/0282
283	26660	HippSubfield_rh_volume_HATA	regional and tissue volume	Volume of HATA in the right hemisphere generated by subcortical volumetric sub-segmentation of the Hippocampal Subfields	https://open.win.ox.ac.uk/ukbiobank/big40/release2/stats33k/0283
284	26661	HippSubfield_rh_volume_Whole-hippocampal-body	regional and tissue volume	Volume of Whole-hippocampal-body in the right hemisphere generated by subcortical volumetric sub-segmentation of the Hippocampal Subfields	https://open.win.ox.ac.uk/ukbiobank/big40/release2/stats33k/0284
285	26662	HippSubfield_rh_volume_Whole-hippocampal-head	regional and tissue volume	Volume of Whole-hippocampal-head in the right hemisphere generated by subcortical volumetric sub-segmentation of the Hippocampal Subfields	https://open.win.ox.ac.uk/ukbiobank/big40/release2/stats33k/0285
286	26663	HippSubfield_rh_volume_Whole-hippocampus	regional and tissue volume	Volume of Whole-hippocampus in the right hemisphere generated by subcortical volumetric sub-segmentation of the Hippocampal Subfields	https://open.win.ox.ac.uk/ukbiobank/big40/release2/stats33k/0286
287	26664	ThalamNuclei_lh_volume_MGN	regional and tissue volume	Volume of MGN in the left hemisphere generated by subcortical volumetric sub-segmentation of the Thalamic Nuclei	https://open.win.ox.ac.uk/ukbiobank/big40/release2/stats33k/0287
288	26665	ThalamNuclei_lh_volume_LGN	regional and tissue volume	Volume of LGN in the left hemisphere generated by subcortical volumetric sub-segmentation of the Thalamic Nuclei	https://open.win.ox.ac.uk/ukbiobank/big40/release2/stats33k/0288
289	26666	ThalamNuclei_lh_volume_PuI	regional and tissue volume	Volume of PuI in the left hemisphere generated by subcortical volumetric sub-segmentation of the Thalamic Nuclei	https://open.win.ox.ac.uk/ukbiobank/big40/release2/stats33k/0289
290	26667	ThalamNuclei_lh_volume_PuM	regional and tissue volume	Volume of PuM in the left hemisphere generated by subcortical volumetric sub-segmentation of the Thalamic Nuclei	https://open.win.ox.ac.uk/ukbiobank/big40/release2/stats33k/0290
291	26668	ThalamNuclei_lh_volume_L-Sg	regional and tissue volume	Volume of L-Sg in the left hemisphere generated by subcortical volumetric sub-segmentation of the Thalamic Nuclei	https://open.win.ox.ac.uk/ukbiobank/big40/release2/stats33k/0291
292	26669	ThalamNuclei_lh_volume_VPL	regional and tissue volume	Volume of VPL in the left hemisphere generated by subcortical volumetric sub-segmentation of the Thalamic Nuclei	https://open.win.ox.ac.uk/ukbiobank/big40/release2/stats33k/0292
293	26670	ThalamNuclei_lh_volume_CM	regional and tissue volume	Volume of CM in the left hemisphere generated by subcortical volumetric sub-segmentation of the Thalamic Nuclei	https://open.win.ox.ac.uk/ukbiobank/big40/release2/stats33k/0293
294	26671	ThalamNuclei_lh_volume_VLa	regional and tissue volume	Volume of VLa in the left hemisphere generated by subcortical volumetric sub-segmentation of the Thalamic Nuclei	https://open.win.ox.ac.uk/ukbiobank/big40/release2/stats33k/0294
295	26672	ThalamNuclei_lh_volume_PuA	regional and tissue volume	Volume of PuA in the left hemisphere generated by subcortical volumetric sub-segmentation of the Thalamic Nuclei	https://open.win.ox.ac.uk/ukbiobank/big40/release2/stats33k/0295
296	26673	ThalamNuclei_lh_volume_MDm	regional and tissue volume	Volume of MDm in the left hemisphere generated by subcortical volumetric sub-segmentation of the Thalamic Nuclei	https://open.win.ox.ac.uk/ukbiobank/big40/release2/stats33k/0296
297	26674	ThalamNuclei_lh_volume_Pf	regional and tissue volume	Volume of Pf in the left hemisphere generated by subcortical volumetric sub-segmentation of the Thalamic Nuclei	https://open.win.ox.ac.uk/ukbiobank/big40/release2/stats33k/0297
298	26675	ThalamNuclei_lh_volume_VAmc	regional and tissue volume	Volume of VAmc in the left hemisphere generated by subcortical volumetric sub-segmentation of the Thalamic Nuclei	https://open.win.ox.ac.uk/ukbiobank/big40/release2/stats33k/0298
299	26676	ThalamNuclei_lh_volume_MDl	regional and tissue volume	Volume of MDl in the left hemisphere generated by subcortical volumetric sub-segmentation of the Thalamic Nuclei	https://open.win.ox.ac.uk/ukbiobank/big40/release2/stats33k/0299
300	26677	ThalamNuclei_lh_volume_CeM	regional and tissue volume	Volume of CeM in the left hemisphere generated by subcortical volumetric sub-segmentation of the Thalamic Nuclei	https://open.win.ox.ac.uk/ukbiobank/big40/release2/stats33k/0300
301	26678	ThalamNuclei_lh_volume_VA	regional and tissue volume	Volume of VA in the left hemisphere generated by subcortical volumetric sub-segmentation of the Thalamic Nuclei	https://open.win.ox.ac.uk/ukbiobank/big40/release2/stats33k/0301
302	26679	ThalamNuclei_lh_volume_MV(Re)	regional and tissue volume	Volume of MV(Re) in the left hemisphere generated by subcortical volumetric sub-segmentation of the Thalamic Nuclei	https://open.win.ox.ac.uk/ukbiobank/big40/release2/stats33k/0302
303	26680	ThalamNuclei_lh_volume_VM	regional and tissue volume	Volume of VM in the left hemisphere generated by subcortical volumetric sub-segmentation of the Thalamic Nuclei	https://open.win.ox.ac.uk/ukbiobank/big40/release2/stats33k/0303
304	26681	ThalamNuclei_lh_volume_CL	regional and tissue volume	Volume of CL in the left hemisphere generated by subcortical volumetric sub-segmentation of the Thalamic Nuclei	https://open.win.ox.ac.uk/ukbiobank/big40/release2/stats33k/0304
305	26682	ThalamNuclei_lh_volume_PuL	regional and tissue volume	Volume of PuL in the left hemisphere generated by subcortical volumetric sub-segmentation of the Thalamic Nuclei	https://open.win.ox.ac.uk/ukbiobank/big40/release2/stats33k/0305
306	26683	ThalamNuclei_lh_volume_Pt	regional and tissue volume	Volume of Pt in the left hemisphere generated by subcortical volumetric sub-segmentation of the Thalamic Nuclei	https://open.win.ox.ac.uk/ukbiobank/big40/release2/stats33k/0306
307	26684	ThalamNuclei_lh_volume_AV	regional and tissue volume	Volume of AV in the left hemisphere generated by subcortical volumetric sub-segmentation of the Thalamic Nuclei	https://open.win.ox.ac.uk/ukbiobank/big40/release2/stats33k/0307
308	26685	ThalamNuclei_lh_volume_Pc	regional and tissue volume	Volume of Pc in the left hemisphere generated by subcortical volumetric sub-segmentation of the Thalamic Nuclei	https://open.win.ox.ac.uk/ukbiobank/big40/release2/stats33k/0308
309	26686	ThalamNuclei_lh_volume_VLp	regional and tissue volume	Volume of VLp in the left hemisphere generated by subcortical volumetric sub-segmentation of the Thalamic Nuclei	https://open.win.ox.ac.uk/ukbiobank/big40/release2/stats33k/0309
310	26687	ThalamNuclei_lh_volume_LP	regional and tissue volume	Volume of LP in the left hemisphere generated by subcortical volumetric sub-segmentation of the Thalamic Nuclei	https://open.win.ox.ac.uk/ukbiobank/big40/release2/stats33k/0310
311	26688	ThalamNuclei_rh_volume_LGN	regional and tissue volume	Volume of LGN in the right hemisphere generated by subcortical volumetric sub-segmentation of the Thalamic Nuclei	https://open.win.ox.ac.uk/ukbiobank/big40/release2/stats33k/0311
312	26689	ThalamNuclei_rh_volume_MGN	regional and tissue volume	Volume of MGN in the right hemisphere generated by subcortical volumetric sub-segmentation of the Thalamic Nuclei	https://open.win.ox.ac.uk/ukbiobank/big40/release2/stats33k/0312
313	26690	ThalamNuclei_rh_volume_PuI	regional and tissue volume	Volume of PuI in the right hemisphere generated by subcortical volumetric sub-segmentation of the Thalamic Nuclei	https://open.win.ox.ac.uk/ukbiobank/big40/release2/stats33k/0313
314	26691	ThalamNuclei_rh_volume_PuM	regional and tissue volume	Volume of PuM in the right hemisphere generated by subcortical volumetric sub-segmentation of the Thalamic Nuclei	https://open.win.ox.ac.uk/ukbiobank/big40/release2/stats33k/0314
315	26692	ThalamNuclei_rh_volume_L-Sg	regional and tissue volume	Volume of L-Sg in the right hemisphere generated by subcortical volumetric sub-segmentation of the Thalamic Nuclei	https://open.win.ox.ac.uk/ukbiobank/big40/release2/stats33k/0315
316	26693	ThalamNuclei_rh_volume_VPL	regional and tissue volume	Volume of VPL in the right hemisphere generated by subcortical volumetric sub-segmentation of the Thalamic Nuclei	https://open.win.ox.ac.uk/ukbiobank/big40/release2/stats33k/0316
317	26694	ThalamNuclei_rh_volume_CM	regional and tissue volume	Volume of CM in the right hemisphere generated by subcortical volumetric sub-segmentation of the Thalamic Nuclei	https://open.win.ox.ac.uk/ukbiobank/big40/release2/stats33k/0317
318	26695	ThalamNuclei_rh_volume_VLa	regional and tissue volume	Volume of VLa in the right hemisphere generated by subcortical volumetric sub-segmentation of the Thalamic Nuclei	https://open.win.ox.ac.uk/ukbiobank/big40/release2/stats33k/0318
319	26696	ThalamNuclei_rh_volume_PuA	regional and tissue volume	Volume of PuA in the right hemisphere generated by subcortical volumetric sub-segmentation of the Thalamic Nuclei	https://open.win.ox.ac.uk/ukbiobank/big40/release2/stats33k/0319
320	26697	ThalamNuclei_rh_volume_MDm	regional and tissue volume	Volume of MDm in the right hemisphere generated by subcortical volumetric sub-segmentation of the Thalamic Nuclei	https://open.win.ox.ac.uk/ukbiobank/big40/release2/stats33k/0320
321	26698	ThalamNuclei_rh_volume_Pf	regional and tissue volume	Volume of Pf in the right hemisphere generated by subcortical volumetric sub-segmentation of the Thalamic Nuclei	https://open.win.ox.ac.uk/ukbiobank/big40/release2/stats33k/0321
322	26699	ThalamNuclei_rh_volume_VAmc	regional and tissue volume	Volume of VAmc in the right hemisphere generated by subcortical volumetric sub-segmentation of the Thalamic Nuclei	https://open.win.ox.ac.uk/ukbiobank/big40/release2/stats33k/0322
323	26700	ThalamNuclei_rh_volume_MDl	regional and tissue volume	Volume of MDl in the right hemisphere generated by subcortical volumetric sub-segmentation of the Thalamic Nuclei	https://open.win.ox.ac.uk/ukbiobank/big40/release2/stats33k/0323
324	26701	ThalamNuclei_rh_volume_VA	regional and tissue volume	Volume of VA in the right hemisphere generated by subcortical volumetric sub-segmentation of the Thalamic Nuclei	https://open.win.ox.ac.uk/ukbiobank/big40/release2/stats33k/0324
325	26702	ThalamNuclei_rh_volume_MV(Re)	regional and tissue volume	Volume of MV(Re) in the right hemisphere generated by subcortical volumetric sub-segmentation of the Thalamic Nuclei	https://open.win.ox.ac.uk/ukbiobank/big40/release2/stats33k/0325
326	26703	ThalamNuclei_rh_volume_CeM	regional and tissue volume	Volume of CeM in the right hemisphere generated by subcortical volumetric sub-segmentation of the Thalamic Nuclei	https://open.win.ox.ac.uk/ukbiobank/big40/release2/stats33k/0326
327	26704	ThalamNuclei_rh_volume_VM	regional and tissue volume	Volume of VM in the right hemisphere generated by subcortical volumetric sub-segmentation of the Thalamic Nuclei	https://open.win.ox.ac.uk/ukbiobank/big40/release2/stats33k/0327
328	26705	ThalamNuclei_rh_volume_PuL	regional and tissue volume	Volume of PuL in the right hemisphere generated by subcortical volumetric sub-segmentation of the Thalamic Nuclei	https://open.win.ox.ac.uk/ukbiobank/big40/release2/stats33k/0328
329	26706	ThalamNuclei_rh_volume_CL	regional and tissue volume	Volume of CL in the right hemisphere generated by subcortical volumetric sub-segmentation of the Thalamic Nuclei	https://open.win.ox.ac.uk/ukbiobank/big40/release2/stats33k/0329
330	26707	ThalamNuclei_rh_volume_VLp	regional and tissue volume	Volume of VLp in the right hemisphere generated by subcortical volumetric sub-segmentation of the Thalamic Nuclei	https://open.win.ox.ac.uk/ukbiobank/big40/release2/stats33k/0330
331	26708	ThalamNuclei_rh_volume_Pc	regional and tissue volume	Volume of Pc in the right hemisphere generated by subcortical volumetric sub-segmentation of the Thalamic Nuclei	https://open.win.ox.ac.uk/ukbiobank/big40/release2/stats33k/0331
332	26709	ThalamNuclei_rh_volume_Pt	regional and tissue volume	Volume of Pt in the right hemisphere generated by subcortical volumetric sub-segmentation of the Thalamic Nuclei	https://open.win.ox.ac.uk/ukbiobank/big40/release2/stats33k/0332
333	26710	ThalamNuclei_rh_volume_AV	regional and tissue volume	Volume of AV in the right hemisphere generated by subcortical volumetric sub-segmentation of the Thalamic Nuclei	https://open.win.ox.ac.uk/ukbiobank/big40/release2/stats33k/0333
334	26711	ThalamNuclei_rh_volume_LP	regional and tissue volume	Volume of LP in the right hemisphere generated by subcortical volumetric sub-segmentation of the Thalamic Nuclei	https://open.win.ox.ac.uk/ukbiobank/big40/release2/stats33k/0334
335	26712	ThalamNuclei_lh_volume_LD	regional and tissue volume	Volume of LD in the left hemisphere generated by subcortical volumetric sub-segmentation of the Thalamic Nuclei	https://open.win.ox.ac.uk/ukbiobank/big40/release2/stats33k/0335
336	26713	ThalamNuclei_rh_volume_LD	regional and tissue volume	Volume of LD in the right hemisphere generated by subcortical volumetric sub-segmentation of the Thalamic Nuclei	https://open.win.ox.ac.uk/ukbiobank/big40/release2/stats33k/0336
337	26714	ThalamNuclei_lh_volume_Whole-thalamus	regional and tissue volume	Volume of Whole-thalamus in the left hemisphere generated by subcortical volumetric sub-segmentation of the Thalamic Nuclei	https://open.win.ox.ac.uk/ukbiobank/big40/release2/stats33k/0337
338	26715	ThalamNuclei_rh_volume_Whole-thalamus	regional and tissue volume	Volume of Whole-thalamus in the right hemisphere generated by subcortical volumetric sub-segmentation of the Thalamic Nuclei	https://open.win.ox.ac.uk/ukbiobank/big40/release2/stats33k/0338
339	26716	Brainstem_global_volume_Medulla	regional and tissue volume	Volume of Medulla in the whole brain generated by subcortical volumetric sub-segmentation of the Brainstem	https://open.win.ox.ac.uk/ukbiobank/big40/release2/stats33k/0339
340	26717	Brainstem_global_volume_Pons	regional and tissue volume	Volume of Pons in the whole brain generated by subcortical volumetric sub-segmentation of the Brainstem	https://open.win.ox.ac.uk/ukbiobank/big40/release2/stats33k/0340
341	26718	Brainstem_global_volume_SCP	regional and tissue volume	Volume of SCP in the whole brain generated by subcortical volumetric sub-segmentation of the Brainstem	https://open.win.ox.ac.uk/ukbiobank/big40/release2/stats33k/0341
342	26719	Brainstem_global_volume_Midbrain	regional and tissue volume	Volume of Midbrain in the whole brain generated by subcortical volumetric sub-segmentation of the Brainstem	https://open.win.ox.ac.uk/ukbiobank/big40/release2/stats33k/0342
343	26720	Brainstem_global_volume_Whole-brainstem	regional and tissue volume	Volume of Whole-brainstem in the whole brain generated by subcortical volumetric sub-segmentation of the Brainstem	https://open.win.ox.ac.uk/ukbiobank/big40/release2/stats33k/0343
344	26789	aparc-Desikan_lh_volume_bankssts	regional and tissue volume	Volume of bankssts in the left hemisphere generated by parcellation of the white surface using Desikan-Killiany parcellation	https://open.win.ox.ac.uk/ukbiobank/big40/release2/stats33k/0344
345	26790	aparc-Desikan_lh_volume_caudalanteriorcingulate	regional and tissue volume	Volume of caudalanteriorcingulate in the left hemisphere generated by parcellation of the white surface using Desikan-Killiany parcellation	https://open.win.ox.ac.uk/ukbiobank/big40/release2/stats33k/0345
346	26791	aparc-Desikan_lh_volume_caudalmiddlefrontal	regional and tissue volume	Volume of caudalmiddlefrontal in the left hemisphere generated by parcellation of the white surface using Desikan-Killiany parcellation	https://open.win.ox.ac.uk/ukbiobank/big40/release2/stats33k/0346
347	26792	aparc-Desikan_lh_volume_cuneus	regional and tissue volume	Volume of cuneus in the left hemisphere generated by parcellation of the white surface using Desikan-Killiany parcellation	https://open.win.ox.ac.uk/ukbiobank/big40/release2/stats33k/0347
348	26793	aparc-Desikan_lh_volume_entorhinal	regional and tissue volume	Volume of entorhinal in the left hemisphere generated by parcellation of the white surface using Desikan-Killiany parcellation	https://open.win.ox.ac.uk/ukbiobank/big40/release2/stats33k/0348
349	26794	aparc-Desikan_lh_volume_fusiform	regional and tissue volume	Volume of fusiform in the left hemisphere generated by parcellation of the white surface using Desikan-Killiany parcellation	https://open.win.ox.ac.uk/ukbiobank/big40/release2/stats33k/0349
350	26795	aparc-Desikan_lh_volume_inferiorparietal	regional and tissue volume	Volume of inferiorparietal in the left hemisphere generated by parcellation of the white surface using Desikan-Killiany parcellation	https://open.win.ox.ac.uk/ukbiobank/big40/release2/stats33k/0350
351	26796	aparc-Desikan_lh_volume_inferiortemporal	regional and tissue volume	Volume of inferiortemporal in the left hemisphere generated by parcellation of the white surface using Desikan-Killiany parcellation	https://open.win.ox.ac.uk/ukbiobank/big40/release2/stats33k/0351
352	26797	aparc-Desikan_lh_volume_isthmuscingulate	regional and tissue volume	Volume of isthmuscingulate in the left hemisphere generated by parcellation of the white surface using Desikan-Killiany parcellation	https://open.win.ox.ac.uk/ukbiobank/big40/release2/stats33k/0352
353	26798	aparc-Desikan_lh_volume_lateraloccipital	regional and tissue volume	Volume of lateraloccipital in the left hemisphere generated by parcellation of the white surface using Desikan-Killiany parcellation	https://open.win.ox.ac.uk/ukbiobank/big40/release2/stats33k/0353
354	26799	aparc-Desikan_lh_volume_lateralorbitofrontal	regional and tissue volume	Volume of lateralorbitofrontal in the left hemisphere generated by parcellation of the white surface using Desikan-Killiany parcellation	https://open.win.ox.ac.uk/ukbiobank/big40/release2/stats33k/0354
355	26800	aparc-Desikan_lh_volume_lingual	regional and tissue volume	Volume of lingual in the left hemisphere generated by parcellation of the white surface using Desikan-Killiany parcellation	https://open.win.ox.ac.uk/ukbiobank/big40/release2/stats33k/0355
356	26801	aparc-Desikan_lh_volume_medialorbitofrontal	regional and tissue volume	Volume of medialorbitofrontal in the left hemisphere generated by parcellation of the white surface using Desikan-Killiany parcellation	https://open.win.ox.ac.uk/ukbiobank/big40/release2/stats33k/0356
357	26802	aparc-Desikan_lh_volume_middletemporal	regional and tissue volume	Volume of middletemporal in the left hemisphere generated by parcellation of the white surface using Desikan-Killiany parcellation	https://open.win.ox.ac.uk/ukbiobank/big40/release2/stats33k/0357
358	26803	aparc-Desikan_lh_volume_parahippocampal	regional and tissue volume	Volume of parahippocampal in the left hemisphere generated by parcellation of the white surface using Desikan-Killiany parcellation	https://open.win.ox.ac.uk/ukbiobank/big40/release2/stats33k/0358
359	26804	aparc-Desikan_lh_volume_paracentral	regional and tissue volume	Volume of paracentral in the left hemisphere generated by parcellation of the white surface using Desikan-Killiany parcellation	https://open.win.ox.ac.uk/ukbiobank/big40/release2/stats33k/0359
360	26805	aparc-Desikan_lh_volume_parsopercularis	regional and tissue volume	Volume of parsopercularis in the left hemisphere generated by parcellation of the white surface using Desikan-Killiany parcellation	https://open.win.ox.ac.uk/ukbiobank/big40/release2/stats33k/0360
361	26806	aparc-Desikan_lh_volume_parsorbitalis	regional and tissue volume	Volume of parsorbitalis in the left hemisphere generated by parcellation of the white surface using Desikan-Killiany parcellation	https://open.win.ox.ac.uk/ukbiobank/big40/release2/stats33k/0361
362	26807	aparc-Desikan_lh_volume_parstriangularis	regional and tissue volume	Volume of parstriangularis in the left hemisphere generated by parcellation of the white surface using Desikan-Killiany parcellation	https://open.win.ox.ac.uk/ukbiobank/big40/release2/stats33k/0362
363	26808	aparc-Desikan_lh_volume_pericalcarine	regional and tissue volume	Volume of pericalcarine in the left hemisphere generated by parcellation of the white surface using Desikan-Killiany parcellation	https://open.win.ox.ac.uk/ukbiobank/big40/release2/stats33k/0363
364	26809	aparc-Desikan_lh_volume_postcentral	regional and tissue volume	Volume of postcentral in the left hemisphere generated by parcellation of the white surface using Desikan-Killiany parcellation	https://open.win.ox.ac.uk/ukbiobank/big40/release2/stats33k/0364
365	26810	aparc-Desikan_lh_volume_posteriorcingulate	regional and tissue volume	Volume of posteriorcingulate in the left hemisphere generated by parcellation of the white surface using Desikan-Killiany parcellation	https://open.win.ox.ac.uk/ukbiobank/big40/release2/stats33k/0365
366	26811	aparc-Desikan_lh_volume_precentral	regional and tissue volume	Volume of precentral in the left hemisphere generated by parcellation of the white surface using Desikan-Killiany parcellation	https://open.win.ox.ac.uk/ukbiobank/big40/release2/stats33k/0366
367	26812	aparc-Desikan_lh_volume_precuneus	regional and tissue volume	Volume of precuneus in the left hemisphere generated by parcellation of the white surface using Desikan-Killiany parcellation	https://open.win.ox.ac.uk/ukbiobank/big40/release2/stats33k/0367
368	26813	aparc-Desikan_lh_volume_rostralanteriorcingulate	regional and tissue volume	Volume of rostralanteriorcingulate in the left hemisphere generated by parcellation of the white surface using Desikan-Killiany parcellation	https://open.win.ox.ac.uk/ukbiobank/big40/release2/stats33k/0368
369	26814	aparc-Desikan_lh_volume_rostralmiddlefrontal	regional and tissue volume	Volume of rostralmiddlefrontal in the left hemisphere generated by parcellation of the white surface using Desikan-Killiany parcellation	https://open.win.ox.ac.uk/ukbiobank/big40/release2/stats33k/0369
370	26815	aparc-Desikan_lh_volume_superiorfrontal	regional and tissue volume	Volume of superiorfrontal in the left hemisphere generated by parcellation of the white surface using Desikan-Killiany parcellation	https://open.win.ox.ac.uk/ukbiobank/big40/release2/stats33k/0370
371	26816	aparc-Desikan_lh_volume_superiorparietal	regional and tissue volume	Volume of superiorparietal in the left hemisphere generated by parcellation of the white surface using Desikan-Killiany parcellation	https://open.win.ox.ac.uk/ukbiobank/big40/release2/stats33k/0371
372	26817	aparc-Desikan_lh_volume_superiortemporal	regional and tissue volume	Volume of superiortemporal in the left hemisphere generated by parcellation of the white surface using Desikan-Killiany parcellation	https://open.win.ox.ac.uk/ukbiobank/big40/release2/stats33k/0372
373	26818	aparc-Desikan_lh_volume_supramarginal	regional and tissue volume	Volume of supramarginal in the left hemisphere generated by parcellation of the white surface using Desikan-Killiany parcellation	https://open.win.ox.ac.uk/ukbiobank/big40/release2/stats33k/0373
374	26819	aparc-Desikan_lh_volume_frontalpole	regional and tissue volume	Volume of frontalpole in the left hemisphere generated by parcellation of the white surface using Desikan-Killiany parcellation	https://open.win.ox.ac.uk/ukbiobank/big40/release2/stats33k/0374
375	26820	aparc-Desikan_lh_volume_transversetemporal	regional and tissue volume	Volume of transversetemporal in the left hemisphere generated by parcellation of the white surface using Desikan-Killiany parcellation	https://open.win.ox.ac.uk/ukbiobank/big40/release2/stats33k/0375
376	26821	aparc-Desikan_lh_volume_insula	regional and tissue volume	Volume of insula in the left hemisphere generated by parcellation of the white surface using Desikan-Killiany parcellation	https://open.win.ox.ac.uk/ukbiobank/big40/release2/stats33k/0376
377	26890	aparc-Desikan_rh_volume_bankssts	regional and tissue volume	Volume of bankssts in the right hemisphere generated by parcellation of the white surface using Desikan-Killiany parcellation	https://open.win.ox.ac.uk/ukbiobank/big40/release2/stats33k/0377
378	26891	aparc-Desikan_rh_volume_caudalanteriorcingulate	regional and tissue volume	Volume of caudalanteriorcingulate in the right hemisphere generated by parcellation of the white surface using Desikan-Killiany parcellation	https://open.win.ox.ac.uk/ukbiobank/big40/release2/stats33k/0378
379	26892	aparc-Desikan_rh_volume_caudalmiddlefrontal	regional and tissue volume	Volume of caudalmiddlefrontal in the right hemisphere generated by parcellation of the white surface using Desikan-Killiany parcellation	https://open.win.ox.ac.uk/ukbiobank/big40/release2/stats33k/0379
380	26893	aparc-Desikan_rh_volume_cuneus	regional and tissue volume	Volume of cuneus in the right hemisphere generated by parcellation of the white surface using Desikan-Killiany parcellation	https://open.win.ox.ac.uk/ukbiobank/big40/release2/stats33k/0380
381	26894	aparc-Desikan_rh_volume_entorhinal	regional and tissue volume	Volume of entorhinal in the right hemisphere generated by parcellation of the white surface using Desikan-Killiany parcellation	https://open.win.ox.ac.uk/ukbiobank/big40/release2/stats33k/0381
382	26895	aparc-Desikan_rh_volume_fusiform	regional and tissue volume	Volume of fusiform in the right hemisphere generated by parcellation of the white surface using Desikan-Killiany parcellation	https://open.win.ox.ac.uk/ukbiobank/big40/release2/stats33k/0382
383	26896	aparc-Desikan_rh_volume_inferiorparietal	regional and tissue volume	Volume of inferiorparietal in the right hemisphere generated by parcellation of the white surface using Desikan-Killiany parcellation	https://open.win.ox.ac.uk/ukbiobank/big40/release2/stats33k/0383
384	26897	aparc-Desikan_rh_volume_inferiortemporal	regional and tissue volume	Volume of inferiortemporal in the right hemisphere generated by parcellation of the white surface using Desikan-Killiany parcellation	https://open.win.ox.ac.uk/ukbiobank/big40/release2/stats33k/0384
385	26898	aparc-Desikan_rh_volume_isthmuscingulate	regional and tissue volume	Volume of isthmuscingulate in the right hemisphere generated by parcellation of the white surface using Desikan-Killiany parcellation	https://open.win.ox.ac.uk/ukbiobank/big40/release2/stats33k/0385
386	26899	aparc-Desikan_rh_volume_lateraloccipital	regional and tissue volume	Volume of lateraloccipital in the right hemisphere generated by parcellation of the white surface using Desikan-Killiany parcellation	https://open.win.ox.ac.uk/ukbiobank/big40/release2/stats33k/0386
387	26900	aparc-Desikan_rh_volume_lateralorbitofrontal	regional and tissue volume	Volume of lateralorbitofrontal in the right hemisphere generated by parcellation of the white surface using Desikan-Killiany parcellation	https://open.win.ox.ac.uk/ukbiobank/big40/release2/stats33k/0387
388	26901	aparc-Desikan_rh_volume_lingual	regional and tissue volume	Volume of lingual in the right hemisphere generated by parcellation of the white surface using Desikan-Killiany parcellation	https://open.win.ox.ac.uk/ukbiobank/big40/release2/stats33k/0388
389	26902	aparc-Desikan_rh_volume_medialorbitofrontal	regional and tissue volume	Volume of medialorbitofrontal in the right hemisphere generated by parcellation of the white surface using Desikan-Killiany parcellation	https://open.win.ox.ac.uk/ukbiobank/big40/release2/stats33k/0389
390	26903	aparc-Desikan_rh_volume_middletemporal	regional and tissue volume	Volume of middletemporal in the right hemisphere generated by parcellation of the white surface using Desikan-Killiany parcellation	https://open.win.ox.ac.uk/ukbiobank/big40/release2/stats33k/0390
391	26904	aparc-Desikan_rh_volume_parahippocampal	regional and tissue volume	Volume of parahippocampal in the right hemisphere generated by parcellation of the white surface using Desikan-Killiany parcellation	https://open.win.ox.ac.uk/ukbiobank/big40/release2/stats33k/0391
392	26905	aparc-Desikan_rh_volume_paracentral	regional and tissue volume	Volume of paracentral in the right hemisphere generated by parcellation of the white surface using Desikan-Killiany parcellation	https://open.win.ox.ac.uk/ukbiobank/big40/release2/stats33k/0392
393	26906	aparc-Desikan_rh_volume_parsopercularis	regional and tissue volume	Volume of parsopercularis in the right hemisphere generated by parcellation of the white surface using Desikan-Killiany parcellation	https://open.win.ox.ac.uk/ukbiobank/big40/release2/stats33k/0393
394	26907	aparc-Desikan_rh_volume_parsorbitalis	regional and tissue volume	Volume of parsorbitalis in the right hemisphere generated by parcellation of the white surface using Desikan-Killiany parcellation	https://open.win.ox.ac.uk/ukbiobank/big40/release2/stats33k/0394
395	26908	aparc-Desikan_rh_volume_parstriangularis	regional and tissue volume	Volume of parstriangularis in the right hemisphere generated by parcellation of the white surface using Desikan-Killiany parcellation	https://open.win.ox.ac.uk/ukbiobank/big40/release2/stats33k/0395
396	26909	aparc-Desikan_rh_volume_pericalcarine	regional and tissue volume	Volume of pericalcarine in the right hemisphere generated by parcellation of the white surface using Desikan-Killiany parcellation	https://open.win.ox.ac.uk/ukbiobank/big40/release2/stats33k/0396
397	26910	aparc-Desikan_rh_volume_postcentral	regional and tissue volume	Volume of postcentral in the right hemisphere generated by parcellation of the white surface using Desikan-Killiany parcellation	https://open.win.ox.ac.uk/ukbiobank/big40/release2/stats33k/0397
398	26911	aparc-Desikan_rh_volume_posteriorcingulate	regional and tissue volume	Volume of posteriorcingulate in the right hemisphere generated by parcellation of the white surface using Desikan-Killiany parcellation	https://open.win.ox.ac.uk/ukbiobank/big40/release2/stats33k/0398
399	26912	aparc-Desikan_rh_volume_precentral	regional and tissue volume	Volume of precentral in the right hemisphere generated by parcellation of the white surface using Desikan-Killiany parcellation	https://open.win.ox.ac.uk/ukbiobank/big40/release2/stats33k/0399
400	26913	aparc-Desikan_rh_volume_precuneus	regional and tissue volume	Volume of precuneus in the right hemisphere generated by parcellation of the white surface using Desikan-Killiany parcellation	https://open.win.ox.ac.uk/ukbiobank/big40/release2/stats33k/0400
401	26914	aparc-Desikan_rh_volume_rostralanteriorcingulate	regional and tissue volume	Volume of rostralanteriorcingulate in the right hemisphere generated by parcellation of the white surface using Desikan-Killiany parcellation	https://open.win.ox.ac.uk/ukbiobank/big40/release2/stats33k/0401
402	26915	aparc-Desikan_rh_volume_rostralmiddlefrontal	regional and tissue volume	Volume of rostralmiddlefrontal in the right hemisphere generated by parcellation of the white surface using Desikan-Killiany parcellation	https://open.win.ox.ac.uk/ukbiobank/big40/release2/stats33k/0402
403	26916	aparc-Desikan_rh_volume_superiorfrontal	regional and tissue volume	Volume of superiorfrontal in the right hemisphere generated by parcellation of the white surface using Desikan-Killiany parcellation	https://open.win.ox.ac.uk/ukbiobank/big40/release2/stats33k/0403
404	26917	aparc-Desikan_rh_volume_superiorparietal	regional and tissue volume	Volume of superiorparietal in the right hemisphere generated by parcellation of the white surface using Desikan-Killiany parcellation	https://open.win.ox.ac.uk/ukbiobank/big40/release2/stats33k/0404
405	26918	aparc-Desikan_rh_volume_superiortemporal	regional and tissue volume	Volume of superiortemporal in the right hemisphere generated by parcellation of the white surface using Desikan-Killiany parcellation	https://open.win.ox.ac.uk/ukbiobank/big40/release2/stats33k/0405
406	26919	aparc-Desikan_rh_volume_supramarginal	regional and tissue volume	Volume of supramarginal in the right hemisphere generated by parcellation of the white surface using Desikan-Killiany parcellation	https://open.win.ox.ac.uk/ukbiobank/big40/release2/stats33k/0406
407	26920	aparc-Desikan_rh_volume_frontalpole	regional and tissue volume	Volume of frontalpole in the right hemisphere generated by parcellation of the white surface using Desikan-Killiany parcellation	https://open.win.ox.ac.uk/ukbiobank/big40/release2/stats33k/0407
408	26921	aparc-Desikan_rh_volume_transversetemporal	regional and tissue volume	Volume of transversetemporal in the right hemisphere generated by parcellation of the white surface using Desikan-Killiany parcellation	https://open.win.ox.ac.uk/ukbiobank/big40/release2/stats33k/0408
409	26922	aparc-Desikan_rh_volume_insula	regional and tissue volume	Volume of insula in the right hemisphere generated by parcellation of the white surface using Desikan-Killiany parcellation	https://open.win.ox.ac.uk/ukbiobank/big40/release2/stats33k/0409
410	27087	BA-exvivo_lh_volume_BA1	regional and tissue volume	Volume of BA1 in the left hemisphere generated by parcellation of the white surface using BA_exvivo parcellation	https://open.win.ox.ac.uk/ukbiobank/big40/release2/stats33k/0410
411	27088	BA-exvivo_lh_volume_BA2	regional and tissue volume	Volume of BA2 in the left hemisphere generated by parcellation of the white surface using BA_exvivo parcellation	https://open.win.ox.ac.uk/ukbiobank/big40/release2/stats33k/0411
412	27089	BA-exvivo_lh_volume_BA3a	regional and tissue volume	Volume of BA3a in the left hemisphere generated by parcellation of the white surface using BA_exvivo parcellation	https://open.win.ox.ac.uk/ukbiobank/big40/release2/stats33k/0412
413	27090	BA-exvivo_lh_volume_BA3b	regional and tissue volume	Volume of BA3b in the left hemisphere generated by parcellation of the white surface using BA_exvivo parcellation	https://open.win.ox.ac.uk/ukbiobank/big40/release2/stats33k/0413
414	27091	BA-exvivo_lh_volume_BA4a	regional and tissue volume	Volume of BA4a in the left hemisphere generated by parcellation of the white surface using BA_exvivo parcellation	https://open.win.ox.ac.uk/ukbiobank/big40/release2/stats33k/0414
415	27092	BA-exvivo_lh_volume_BA4p	regional and tissue volume	Volume of BA4p in the left hemisphere generated by parcellation of the white surface using BA_exvivo parcellation	https://open.win.ox.ac.uk/ukbiobank/big40/release2/stats33k/0415
416	27093	BA-exvivo_lh_volume_BA6	regional and tissue volume	Volume of BA6 in the left hemisphere generated by parcellation of the white surface using BA_exvivo parcellation	https://open.win.ox.ac.uk/ukbiobank/big40/release2/stats33k/0416
417	27094	BA-exvivo_lh_volume_BA44	regional and tissue volume	Volume of BA44 in the left hemisphere generated by parcellation of the white surface using BA_exvivo parcellation	https://open.win.ox.ac.uk/ukbiobank/big40/release2/stats33k/0417
418	27095	BA-exvivo_lh_volume_BA45	regional and tissue volume	Volume of BA45 in the left hemisphere generated by parcellation of the white surface using BA_exvivo parcellation	https://open.win.ox.ac.uk/ukbiobank/big40/release2/stats33k/0418
419	27096	BA-exvivo_lh_volume_V1	regional and tissue volume	Volume of V1 in the left hemisphere generated by parcellation of the white surface using BA_exvivo parcellation	https://open.win.ox.ac.uk/ukbiobank/big40/release2/stats33k/0419
420	27097	BA-exvivo_lh_volume_V2	regional and tissue volume	Volume of V2 in the left hemisphere generated by parcellation of the white surface using BA_exvivo parcellation	https://open.win.ox.ac.uk/ukbiobank/big40/release2/stats33k/0420
421	27098	BA-exvivo_lh_volume_MT	regional and tissue volume	Volume of MT in the left hemisphere generated by parcellation of the white surface using BA_exvivo parcellation	https://open.win.ox.ac.uk/ukbiobank/big40/release2/stats33k/0421
422	27099	BA-exvivo_lh_volume_perirhinal	regional and tissue volume	Volume of perirhinal in the left hemisphere generated by parcellation of the white surface using BA_exvivo parcellation	https://open.win.ox.ac.uk/ukbiobank/big40/release2/stats33k/0422
423	27100	BA-exvivo_lh_volume_entorhinal	regional and tissue volume	Volume of entorhinal in the left hemisphere generated by parcellation of the white surface using BA_exvivo parcellation	https://open.win.ox.ac.uk/ukbiobank/big40/release2/stats33k/0423
424	27129	BA-exvivo_rh_volume_BA1	regional and tissue volume	Volume of BA1 in the right hemisphere generated by parcellation of the white surface using BA_exvivo parcellation	https://open.win.ox.ac.uk/ukbiobank/big40/release2/stats33k/0424
425	27130	BA-exvivo_rh_volume_BA2	regional and tissue volume	Volume of BA2 in the right hemisphere generated by parcellation of the white surface using BA_exvivo parcellation	https://open.win.ox.ac.uk/ukbiobank/big40/release2/stats33k/0425
426	27131	BA-exvivo_rh_volume_BA3a	regional and tissue volume	Volume of BA3a in the right hemisphere generated by parcellation of the white surface using BA_exvivo parcellation	https://open.win.ox.ac.uk/ukbiobank/big40/release2/stats33k/0426
427	27132	BA-exvivo_rh_volume_BA3b	regional and tissue volume	Volume of BA3b in the right hemisphere generated by parcellation of the white surface using BA_exvivo parcellation	https://open.win.ox.ac.uk/ukbiobank/big40/release2/stats33k/0427
428	27133	BA-exvivo_rh_volume_BA4a	regional and tissue volume	Volume of BA4a in the right hemisphere generated by parcellation of the white surface using BA_exvivo parcellation	https://open.win.ox.ac.uk/ukbiobank/big40/release2/stats33k/0428
429	27134	BA-exvivo_rh_volume_BA4p	regional and tissue volume	Volume of BA4p in the right hemisphere generated by parcellation of the white surface using BA_exvivo parcellation	https://open.win.ox.ac.uk/ukbiobank/big40/release2/stats33k/0429
430	27135	BA-exvivo_rh_volume_BA6	regional and tissue volume	Volume of BA6 in the right hemisphere generated by parcellation of the white surface using BA_exvivo parcellation	https://open.win.ox.ac.uk/ukbiobank/big40/release2/stats33k/0430
431	27136	BA-exvivo_rh_volume_BA44	regional and tissue volume	Volume of BA44 in the right hemisphere generated by parcellation of the white surface using BA_exvivo parcellation	https://open.win.ox.ac.uk/ukbiobank/big40/release2/stats33k/0431
432	27137	BA-exvivo_rh_volume_BA45	regional and tissue volume	Volume of BA45 in the right hemisphere generated by parcellation of the white surface using BA_exvivo parcellation	https://open.win.ox.ac.uk/ukbiobank/big40/release2/stats33k/0432
433	27138	BA-exvivo_rh_volume_V1	regional and tissue volume	Volume of V1 in the right hemisphere generated by parcellation of the white surface using BA_exvivo parcellation	https://open.win.ox.ac.uk/ukbiobank/big40/release2/stats33k/0433
434	27139	BA-exvivo_rh_volume_V2	regional and tissue volume	Volume of V2 in the right hemisphere generated by parcellation of the white surface using BA_exvivo parcellation	https://open.win.ox.ac.uk/ukbiobank/big40/release2/stats33k/0434
435	27140	BA-exvivo_rh_volume_MT	regional and tissue volume	Volume of MT in the right hemisphere generated by parcellation of the white surface using BA_exvivo parcellation	https://open.win.ox.ac.uk/ukbiobank/big40/release2/stats33k/0435
436	27141	BA-exvivo_rh_volume_perirhinal	regional and tissue volume	Volume of perirhinal in the right hemisphere generated by parcellation of the white surface using BA_exvivo parcellation	https://open.win.ox.ac.uk/ukbiobank/big40/release2/stats33k/0436
437	27142	BA-exvivo_rh_volume_entorhinal	regional and tissue volume	Volume of entorhinal in the right hemisphere generated by parcellation of the white surface using BA_exvivo parcellation	https://open.win.ox.ac.uk/ukbiobank/big40/release2/stats33k/0437
438	27205	aparc-DKTatlas_lh_volume_caudalanteriorcingulate	regional and tissue volume	Volume of caudalanteriorcingulate in the left hemisphere generated by parcellation of the white surface using DKT parcellation	https://open.win.ox.ac.uk/ukbiobank/big40/release2/stats33k/0438
439	27206	aparc-DKTatlas_lh_volume_caudalmiddlefrontal	regional and tissue volume	Volume of caudalmiddlefrontal in the left hemisphere generated by parcellation of the white surface using DKT parcellation	https://open.win.ox.ac.uk/ukbiobank/big40/release2/stats33k/0439
440	27207	aparc-DKTatlas_lh_volume_cuneus	regional and tissue volume	Volume of cuneus in the left hemisphere generated by parcellation of the white surface using DKT parcellation	https://open.win.ox.ac.uk/ukbiobank/big40/release2/stats33k/0440
441	27208	aparc-DKTatlas_lh_volume_entorhinal	regional and tissue volume	Volume of entorhinal in the left hemisphere generated by parcellation of the white surface using DKT parcellation	https://open.win.ox.ac.uk/ukbiobank/big40/release2/stats33k/0441
442	27209	aparc-DKTatlas_lh_volume_fusiform	regional and tissue volume	Volume of fusiform in the left hemisphere generated by parcellation of the white surface using DKT parcellation	https://open.win.ox.ac.uk/ukbiobank/big40/release2/stats33k/0442
443	27210	aparc-DKTatlas_lh_volume_inferiorparietal	regional and tissue volume	Volume of inferiorparietal in the left hemisphere generated by parcellation of the white surface using DKT parcellation	https://open.win.ox.ac.uk/ukbiobank/big40/release2/stats33k/0443
444	27211	aparc-DKTatlas_lh_volume_inferiortemporal	regional and tissue volume	Volume of inferiortemporal in the left hemisphere generated by parcellation of the white surface using DKT parcellation	https://open.win.ox.ac.uk/ukbiobank/big40/release2/stats33k/0444
445	27212	aparc-DKTatlas_lh_volume_isthmuscingulate	regional and tissue volume	Volume of isthmuscingulate in the left hemisphere generated by parcellation of the white surface using DKT parcellation	https://open.win.ox.ac.uk/ukbiobank/big40/release2/stats33k/0445
446	27213	aparc-DKTatlas_lh_volume_lateraloccipital	regional and tissue volume	Volume of lateraloccipital in the left hemisphere generated by parcellation of the white surface using DKT parcellation	https://open.win.ox.ac.uk/ukbiobank/big40/release2/stats33k/0446
447	27214	aparc-DKTatlas_lh_volume_lateralorbitofrontal	regional and tissue volume	Volume of lateralorbitofrontal in the left hemisphere generated by parcellation of the white surface using DKT parcellation	https://open.win.ox.ac.uk/ukbiobank/big40/release2/stats33k/0447
448	27215	aparc-DKTatlas_lh_volume_lingual	regional and tissue volume	Volume of lingual in the left hemisphere generated by parcellation of the white surface using DKT parcellation	https://open.win.ox.ac.uk/ukbiobank/big40/release2/stats33k/0448
449	27216	aparc-DKTatlas_lh_volume_medialorbitofrontal	regional and tissue volume	Volume of medialorbitofrontal in the left hemisphere generated by parcellation of the white surface using DKT parcellation	https://open.win.ox.ac.uk/ukbiobank/big40/release2/stats33k/0449
450	27217	aparc-DKTatlas_lh_volume_middletemporal	regional and tissue volume	Volume of middletemporal in the left hemisphere generated by parcellation of the white surface using DKT parcellation	https://open.win.ox.ac.uk/ukbiobank/big40/release2/stats33k/0450
451	27218	aparc-DKTatlas_lh_volume_parahippocampal	regional and tissue volume	Volume of parahippocampal in the left hemisphere generated by parcellation of the white surface using DKT parcellation	https://open.win.ox.ac.uk/ukbiobank/big40/release2/stats33k/0451
452	27219	aparc-DKTatlas_lh_volume_paracentral	regional and tissue volume	Volume of paracentral in the left hemisphere generated by parcellation of the white surface using DKT parcellation	https://open.win.ox.ac.uk/ukbiobank/big40/release2/stats33k/0452
453	27220	aparc-DKTatlas_lh_volume_parsopercularis	regional and tissue volume	Volume of parsopercularis in the left hemisphere generated by parcellation of the white surface using DKT parcellation	https://open.win.ox.ac.uk/ukbiobank/big40/release2/stats33k/0453
454	27221	aparc-DKTatlas_lh_volume_parsorbitalis	regional and tissue volume	Volume of parsorbitalis in the left hemisphere generated by parcellation of the white surface using DKT parcellation	https://open.win.ox.ac.uk/ukbiobank/big40/release2/stats33k/0454
455	27222	aparc-DKTatlas_lh_volume_parstriangularis	regional and tissue volume	Volume of parstriangularis in the left hemisphere generated by parcellation of the white surface using DKT parcellation	https://open.win.ox.ac.uk/ukbiobank/big40/release2/stats33k/0455
456	27223	aparc-DKTatlas_lh_volume_pericalcarine	regional and tissue volume	Volume of pericalcarine in the left hemisphere generated by parcellation of the white surface using DKT parcellation	https://open.win.ox.ac.uk/ukbiobank/big40/release2/stats33k/0456
457	27224	aparc-DKTatlas_lh_volume_postcentral	regional and tissue volume	Volume of postcentral in the left hemisphere generated by parcellation of the white surface using DKT parcellation	https://open.win.ox.ac.uk/ukbiobank/big40/release2/stats33k/0457
458	27225	aparc-DKTatlas_lh_volume_posteriorcingulate	regional and tissue volume	Volume of posteriorcingulate in the left hemisphere generated by parcellation of the white surface using DKT parcellation	https://open.win.ox.ac.uk/ukbiobank/big40/release2/stats33k/0458
459	27226	aparc-DKTatlas_lh_volume_precentral	regional and tissue volume	Volume of precentral in the left hemisphere generated by parcellation of the white surface using DKT parcellation	https://open.win.ox.ac.uk/ukbiobank/big40/release2/stats33k/0459
460	27227	aparc-DKTatlas_lh_volume_precuneus	regional and tissue volume	Volume of precuneus in the left hemisphere generated by parcellation of the white surface using DKT parcellation	https://open.win.ox.ac.uk/ukbiobank/big40/release2/stats33k/0460
461	27228	aparc-DKTatlas_lh_volume_rostralanteriorcingulate	regional and tissue volume	Volume of rostralanteriorcingulate in the left hemisphere generated by parcellation of the white surface using DKT parcellation	https://open.win.ox.ac.uk/ukbiobank/big40/release2/stats33k/0461
462	27229	aparc-DKTatlas_lh_volume_rostralmiddlefrontal	regional and tissue volume	Volume of rostralmiddlefrontal in the left hemisphere generated by parcellation of the white surface using DKT parcellation	https://open.win.ox.ac.uk/ukbiobank/big40/release2/stats33k/0462
463	27230	aparc-DKTatlas_lh_volume_superiorfrontal	regional and tissue volume	Volume of superiorfrontal in the left hemisphere generated by parcellation of the white surface using DKT parcellation	https://open.win.ox.ac.uk/ukbiobank/big40/release2/stats33k/0463
464	27231	aparc-DKTatlas_lh_volume_superiorparietal	regional and tissue volume	Volume of superiorparietal in the left hemisphere generated by parcellation of the white surface using DKT parcellation	https://open.win.ox.ac.uk/ukbiobank/big40/release2/stats33k/0464
465	27232	aparc-DKTatlas_lh_volume_superiortemporal	regional and tissue volume	Volume of superiortemporal in the left hemisphere generated by parcellation of the white surface using DKT parcellation	https://open.win.ox.ac.uk/ukbiobank/big40/release2/stats33k/0465
466	27233	aparc-DKTatlas_lh_volume_supramarginal	regional and tissue volume	Volume of supramarginal in the left hemisphere generated by parcellation of the white surface using DKT parcellation	https://open.win.ox.ac.uk/ukbiobank/big40/release2/stats33k/0466
467	27234	aparc-DKTatlas_lh_volume_transversetemporal	regional and tissue volume	Volume of transversetemporal in the left hemisphere generated by parcellation of the white surface using DKT parcellation	https://open.win.ox.ac.uk/ukbiobank/big40/release2/stats33k/0467
468	27235	aparc-DKTatlas_lh_volume_insula	regional and tissue volume	Volume of insula in the left hemisphere generated by parcellation of the white surface using DKT parcellation	https://open.win.ox.ac.uk/ukbiobank/big40/release2/stats33k/0468
469	27298	aparc-DKTatlas_rh_volume_caudalanteriorcingulate	regional and tissue volume	Volume of caudalanteriorcingulate in the right hemisphere generated by parcellation of the white surface using DKT parcellation	https://open.win.ox.ac.uk/ukbiobank/big40/release2/stats33k/0469
470	27299	aparc-DKTatlas_rh_volume_caudalmiddlefrontal	regional and tissue volume	Volume of caudalmiddlefrontal in the right hemisphere generated by parcellation of the white surface using DKT parcellation	https://open.win.ox.ac.uk/ukbiobank/big40/release2/stats33k/0470
471	27300	aparc-DKTatlas_rh_volume_cuneus	regional and tissue volume	Volume of cuneus in the right hemisphere generated by parcellation of the white surface using DKT parcellation	https://open.win.ox.ac.uk/ukbiobank/big40/release2/stats33k/0471
472	27301	aparc-DKTatlas_rh_volume_entorhinal	regional and tissue volume	Volume of entorhinal in the right hemisphere generated by parcellation of the white surface using DKT parcellation	https://open.win.ox.ac.uk/ukbiobank/big40/release2/stats33k/0472
473	27302	aparc-DKTatlas_rh_volume_fusiform	regional and tissue volume	Volume of fusiform in the right hemisphere generated by parcellation of the white surface using DKT parcellation	https://open.win.ox.ac.uk/ukbiobank/big40/release2/stats33k/0473
474	27303	aparc-DKTatlas_rh_volume_inferiorparietal	regional and tissue volume	Volume of inferiorparietal in the right hemisphere generated by parcellation of the white surface using DKT parcellation	https://open.win.ox.ac.uk/ukbiobank/big40/release2/stats33k/0474
475	27304	aparc-DKTatlas_rh_volume_inferiortemporal	regional and tissue volume	Volume of inferiortemporal in the right hemisphere generated by parcellation of the white surface using DKT parcellation	https://open.win.ox.ac.uk/ukbiobank/big40/release2/stats33k/0475
476	27305	aparc-DKTatlas_rh_volume_isthmuscingulate	regional and tissue volume	Volume of isthmuscingulate in the right hemisphere generated by parcellation of the white surface using DKT parcellation	https://open.win.ox.ac.uk/ukbiobank/big40/release2/stats33k/0476
477	27306	aparc-DKTatlas_rh_volume_lateraloccipital	regional and tissue volume	Volume of lateraloccipital in the right hemisphere generated by parcellation of the white surface using DKT parcellation	https://open.win.ox.ac.uk/ukbiobank/big40/release2/stats33k/0477
478	27307	aparc-DKTatlas_rh_volume_lateralorbitofrontal	regional and tissue volume	Volume of lateralorbitofrontal in the right hemisphere generated by parcellation of the white surface using DKT parcellation	https://open.win.ox.ac.uk/ukbiobank/big40/release2/stats33k/0478
479	27308	aparc-DKTatlas_rh_volume_lingual	regional and tissue volume	Volume of lingual in the right hemisphere generated by parcellation of the white surface using DKT parcellation	https://open.win.ox.ac.uk/ukbiobank/big40/release2/stats33k/0479
480	27309	aparc-DKTatlas_rh_volume_medialorbitofrontal	regional and tissue volume	Volume of medialorbitofrontal in the right hemisphere generated by parcellation of the white surface using DKT parcellation	https://open.win.ox.ac.uk/ukbiobank/big40/release2/stats33k/0480
481	27310	aparc-DKTatlas_rh_volume_middletemporal	regional and tissue volume	Volume of middletemporal in the right hemisphere generated by parcellation of the white surface using DKT parcellation	https://open.win.ox.ac.uk/ukbiobank/big40/release2/stats33k/0481
482	27311	aparc-DKTatlas_rh_volume_parahippocampal	regional and tissue volume	Volume of parahippocampal in the right hemisphere generated by parcellation of the white surface using DKT parcellation	https://open.win.ox.ac.uk/ukbiobank/big40/release2/stats33k/0482
483	27312	aparc-DKTatlas_rh_volume_paracentral	regional and tissue volume	Volume of paracentral in the right hemisphere generated by parcellation of the white surface using DKT parcellation	https://open.win.ox.ac.uk/ukbiobank/big40/release2/stats33k/0483
484	27313	aparc-DKTatlas_rh_volume_parsopercularis	regional and tissue volume	Volume of parsopercularis in the right hemisphere generated by parcellation of the white surface using DKT parcellation	https://open.win.ox.ac.uk/ukbiobank/big40/release2/stats33k/0484
485	27314	aparc-DKTatlas_rh_volume_parsorbitalis	regional and tissue volume	Volume of parsorbitalis in the right hemisphere generated by parcellation of the white surface using DKT parcellation	https://open.win.ox.ac.uk/ukbiobank/big40/release2/stats33k/0485
486	27315	aparc-DKTatlas_rh_volume_parstriangularis	regional and tissue volume	Volume of parstriangularis in the right hemisphere generated by parcellation of the white surface using DKT parcellation	https://open.win.ox.ac.uk/ukbiobank/big40/release2/stats33k/0486
487	27316	aparc-DKTatlas_rh_volume_pericalcarine	regional and tissue volume	Volume of pericalcarine in the right hemisphere generated by parcellation of the white surface using DKT parcellation	https://open.win.ox.ac.uk/ukbiobank/big40/release2/stats33k/0487
488	27317	aparc-DKTatlas_rh_volume_postcentral	regional and tissue volume	Volume of postcentral in the right hemisphere generated by parcellation of the white surface using DKT parcellation	https://open.win.ox.ac.uk/ukbiobank/big40/release2/stats33k/0488
489	27318	aparc-DKTatlas_rh_volume_posteriorcingulate	regional and tissue volume	Volume of posteriorcingulate in the right hemisphere generated by parcellation of the white surface using DKT parcellation	https://open.win.ox.ac.uk/ukbiobank/big40/release2/stats33k/0489
490	27319	aparc-DKTatlas_rh_volume_precentral	regional and tissue volume	Volume of precentral in the right hemisphere generated by parcellation of the white surface using DKT parcellation	https://open.win.ox.ac.uk/ukbiobank/big40/release2/stats33k/0490
491	27320	aparc-DKTatlas_rh_volume_precuneus	regional and tissue volume	Volume of precuneus in the right hemisphere generated by parcellation of the white surface using DKT parcellation	https://open.win.ox.ac.uk/ukbiobank/big40/release2/stats33k/0491
492	27321	aparc-DKTatlas_rh_volume_rostralanteriorcingulate	regional and tissue volume	Volume of rostralanteriorcingulate in the right hemisphere generated by parcellation of the white surface using DKT parcellation	https://open.win.ox.ac.uk/ukbiobank/big40/release2/stats33k/0492
493	27322	aparc-DKTatlas_rh_volume_rostralmiddlefrontal	regional and tissue volume	Volume of rostralmiddlefrontal in the right hemisphere generated by parcellation of the white surface using DKT parcellation	https://open.win.ox.ac.uk/ukbiobank/big40/release2/stats33k/0493
494	27323	aparc-DKTatlas_rh_volume_superiorfrontal	regional and tissue volume	Volume of superiorfrontal in the right hemisphere generated by parcellation of the white surface using DKT parcellation	https://open.win.ox.ac.uk/ukbiobank/big40/release2/stats33k/0494
495	27324	aparc-DKTatlas_rh_volume_superiorparietal	regional and tissue volume	Volume of superiorparietal in the right hemisphere generated by parcellation of the white surface using DKT parcellation	https://open.win.ox.ac.uk/ukbiobank/big40/release2/stats33k/0495
496	27325	aparc-DKTatlas_rh_volume_superiortemporal	regional and tissue volume	Volume of superiortemporal in the right hemisphere generated by parcellation of the white surface using DKT parcellation	https://open.win.ox.ac.uk/ukbiobank/big40/release2/stats33k/0496
497	27326	aparc-DKTatlas_rh_volume_supramarginal	regional and tissue volume	Volume of supramarginal in the right hemisphere generated by parcellation of the white surface using DKT parcellation	https://open.win.ox.ac.uk/ukbiobank/big40/release2/stats33k/0497
498	27327	aparc-DKTatlas_rh_volume_transversetemporal	regional and tissue volume	Volume of transversetemporal in the right hemisphere generated by parcellation of the white surface using DKT parcellation	https://open.win.ox.ac.uk/ukbiobank/big40/release2/stats33k/0498
499	27328	aparc-DKTatlas_rh_volume_insula	regional and tissue volume	Volume of insula in the right hemisphere generated by parcellation of the white surface using DKT parcellation	https://open.win.ox.ac.uk/ukbiobank/big40/release2/stats33k/0499
500	27477	aparc-a2009s_lh_volume_G+S-frontomargin	regional and tissue volume	Volume of G+S-frontomargin in the left hemisphere generated by parcellation of the white surface using Destrieux (a2009s) parcellation	https://open.win.ox.ac.uk/ukbiobank/big40/release2/stats33k/0500
501	27478	aparc-a2009s_lh_volume_G+S-occipital-inf	regional and tissue volume	Volume of G+S-occipital-inf in the left hemisphere generated by parcellation of the white surface using Destrieux (a2009s) parcellation	https://open.win.ox.ac.uk/ukbiobank/big40/release2/stats33k/0501
502	27479	aparc-a2009s_lh_volume_G+S-paracentral	regional and tissue volume	Volume of G+S-paracentral in the left hemisphere generated by parcellation of the white surface using Destrieux (a2009s) parcellation	https://open.win.ox.ac.uk/ukbiobank/big40/release2/stats33k/0502
503	27480	aparc-a2009s_lh_volume_G+S-subcentral	regional and tissue volume	Volume of G+S-subcentral in the left hemisphere generated by parcellation of the white surface using Destrieux (a2009s) parcellation	https://open.win.ox.ac.uk/ukbiobank/big40/release2/stats33k/0503
504	27481	aparc-a2009s_lh_volume_G+S-transv-frontopol	regional and tissue volume	Volume of G+S-transv-frontopol in the left hemisphere generated by parcellation of the white surface using Destrieux (a2009s) parcellation	https://open.win.ox.ac.uk/ukbiobank/big40/release2/stats33k/0504
505	27482	aparc-a2009s_lh_volume_G+S-cingul-Ant	regional and tissue volume	Volume of G+S-cingul-Ant in the left hemisphere generated by parcellation of the white surface using Destrieux (a2009s) parcellation	https://open.win.ox.ac.uk/ukbiobank/big40/release2/stats33k/0505
506	27483	aparc-a2009s_lh_volume_G+S-cingul-Mid-Ant	regional and tissue volume	Volume of G+S-cingul-Mid-Ant in the left hemisphere generated by parcellation of the white surface using Destrieux (a2009s) parcellation	https://open.win.ox.ac.uk/ukbiobank/big40/release2/stats33k/0506
507	27484	aparc-a2009s_lh_volume_G+S-cingul-Mid-Post	regional and tissue volume	Volume of G+S-cingul-Mid-Post in the left hemisphere generated by parcellation of the white surface using Destrieux (a2009s) parcellation	https://open.win.ox.ac.uk/ukbiobank/big40/release2/stats33k/0507
508	27485	aparc-a2009s_lh_volume_G-cingul-Post-dorsal	regional and tissue volume	Volume of G-cingul-Post-dorsal in the left hemisphere generated by parcellation of the white surface using Destrieux (a2009s) parcellation	https://open.win.ox.ac.uk/ukbiobank/big40/release2/stats33k/0508
509	27486	aparc-a2009s_lh_volume_G-cingul-Post-ventral	regional and tissue volume	Volume of G-cingul-Post-ventral in the left hemisphere generated by parcellation of the white surface using Destrieux (a2009s) parcellation	https://open.win.ox.ac.uk/ukbiobank/big40/release2/stats33k/0509
510	27487	aparc-a2009s_lh_volume_G-cuneus	regional and tissue volume	Volume of G-cuneus in the left hemisphere generated by parcellation of the white surface using Destrieux (a2009s) parcellation	https://open.win.ox.ac.uk/ukbiobank/big40/release2/stats33k/0510
511	27488	aparc-a2009s_lh_volume_G-front-inf-Opercular	regional and tissue volume	Volume of G-front-inf-Opercular in the left hemisphere generated by parcellation of the white surface using Destrieux (a2009s) parcellation	https://open.win.ox.ac.uk/ukbiobank/big40/release2/stats33k/0511
512	27489	aparc-a2009s_lh_volume_G-front-inf-Orbital	regional and tissue volume	Volume of G-front-inf-Orbital in the left hemisphere generated by parcellation of the white surface using Destrieux (a2009s) parcellation	https://open.win.ox.ac.uk/ukbiobank/big40/release2/stats33k/0512
513	27490	aparc-a2009s_lh_volume_G-front-inf-Triangul	regional and tissue volume	Volume of G-front-inf-Triangul in the left hemisphere generated by parcellation of the white surface using Destrieux (a2009s) parcellation	https://open.win.ox.ac.uk/ukbiobank/big40/release2/stats33k/0513
514	27491	aparc-a2009s_lh_volume_G-front-middle	regional and tissue volume	Volume of G-front-middle in the left hemisphere generated by parcellation of the white surface using Destrieux (a2009s) parcellation	https://open.win.ox.ac.uk/ukbiobank/big40/release2/stats33k/0514
515	27492	aparc-a2009s_lh_volume_G-front-sup	regional and tissue volume	Volume of G-front-sup in the left hemisphere generated by parcellation of the white surface using Destrieux (a2009s) parcellation	https://open.win.ox.ac.uk/ukbiobank/big40/release2/stats33k/0515
516	27493	aparc-a2009s_lh_volume_G-Ins-lg+S-cent-ins	regional and tissue volume	Volume of G-Ins-lg+S-cent-ins in the left hemisphere generated by parcellation of the white surface using Destrieux (a2009s) parcellation	https://open.win.ox.ac.uk/ukbiobank/big40/release2/stats33k/0516
517	27494	aparc-a2009s_lh_volume_G-insular-short	regional and tissue volume	Volume of G-insular-short in the left hemisphere generated by parcellation of the white surface using Destrieux (a2009s) parcellation	https://open.win.ox.ac.uk/ukbiobank/big40/release2/stats33k/0517
518	27495	aparc-a2009s_lh_volume_G-occipital-middle	regional and tissue volume	Volume of G-occipital-middle in the left hemisphere generated by parcellation of the white surface using Destrieux (a2009s) parcellation	https://open.win.ox.ac.uk/ukbiobank/big40/release2/stats33k/0518
519	27496	aparc-a2009s_lh_volume_G-occipital-sup	regional and tissue volume	Volume of G-occipital-sup in the left hemisphere generated by parcellation of the white surface using Destrieux (a2009s) parcellation	https://open.win.ox.ac.uk/ukbiobank/big40/release2/stats33k/0519
520	27497	aparc-a2009s_lh_volume_G-oc-temp-lat-fusifor	regional and tissue volume	Volume of G-oc-temp-lat-fusifor in the left hemisphere generated by parcellation of the white surface using Destrieux (a2009s) parcellation	https://open.win.ox.ac.uk/ukbiobank/big40/release2/stats33k/0520
521	27498	aparc-a2009s_lh_volume_G-oc-temp-med-Lingual	regional and tissue volume	Volume of G-oc-temp-med-Lingual in the left hemisphere generated by parcellation of the white surface using Destrieux (a2009s) parcellation	https://open.win.ox.ac.uk/ukbiobank/big40/release2/stats33k/0521
522	27499	aparc-a2009s_lh_volume_G-oc-temp-med-Parahip	regional and tissue volume	Volume of G-oc-temp-med-Parahip in the left hemisphere generated by parcellation of the white surface using Destrieux (a2009s) parcellation	https://open.win.ox.ac.uk/ukbiobank/big40/release2/stats33k/0522
523	27500	aparc-a2009s_lh_volume_G-orbital	regional and tissue volume	Volume of G-orbital in the left hemisphere generated by parcellation of the white surface using Destrieux (a2009s) parcellation	https://open.win.ox.ac.uk/ukbiobank/big40/release2/stats33k/0523
524	27501	aparc-a2009s_lh_volume_G-pariet-inf-Angular	regional and tissue volume	Volume of G-pariet-inf-Angular in the left hemisphere generated by parcellation of the white surface using Destrieux (a2009s) parcellation	https://open.win.ox.ac.uk/ukbiobank/big40/release2/stats33k/0524
525	27502	aparc-a2009s_lh_volume_G-pariet-inf-Supramar	regional and tissue volume	Volume of G-pariet-inf-Supramar in the left hemisphere generated by parcellation of the white surface using Destrieux (a2009s) parcellation	https://open.win.ox.ac.uk/ukbiobank/big40/release2/stats33k/0525
526	27503	aparc-a2009s_lh_volume_G-parietal-sup	regional and tissue volume	Volume of G-parietal-sup in the left hemisphere generated by parcellation of the white surface using Destrieux (a2009s) parcellation	https://open.win.ox.ac.uk/ukbiobank/big40/release2/stats33k/0526
527	27504	aparc-a2009s_lh_volume_G-postcentral	regional and tissue volume	Volume of G-postcentral in the left hemisphere generated by parcellation of the white surface using Destrieux (a2009s) parcellation	https://open.win.ox.ac.uk/ukbiobank/big40/release2/stats33k/0527
528	27505	aparc-a2009s_lh_volume_G-precentral	regional and tissue volume	Volume of G-precentral in the left hemisphere generated by parcellation of the white surface using Destrieux (a2009s) parcellation	https://open.win.ox.ac.uk/ukbiobank/big40/release2/stats33k/0528
529	27506	aparc-a2009s_lh_volume_G-precuneus	regional and tissue volume	Volume of G-precuneus in the left hemisphere generated by parcellation of the white surface using Destrieux (a2009s) parcellation	https://open.win.ox.ac.uk/ukbiobank/big40/release2/stats33k/0529
530	27507	aparc-a2009s_lh_volume_G-rectus	regional and tissue volume	Volume of G-rectus in the left hemisphere generated by parcellation of the white surface using Destrieux (a2009s) parcellation	https://open.win.ox.ac.uk/ukbiobank/big40/release2/stats33k/0530
531	27508	aparc-a2009s_lh_volume_G-subcallosal	regional and tissue volume	Volume of G-subcallosal in the left hemisphere generated by parcellation of the white surface using Destrieux (a2009s) parcellation	https://open.win.ox.ac.uk/ukbiobank/big40/release2/stats33k/0531
532	27509	aparc-a2009s_lh_volume_G-temp-sup-G-T-transv	regional and tissue volume	Volume of G-temp-sup-G-T-transv in the left hemisphere generated by parcellation of the white surface using Destrieux (a2009s) parcellation	https://open.win.ox.ac.uk/ukbiobank/big40/release2/stats33k/0532
533	27510	aparc-a2009s_lh_volume_G-temp-sup-Lateral	regional and tissue volume	Volume of G-temp-sup-Lateral in the left hemisphere generated by parcellation of the white surface using Destrieux (a2009s) parcellation	https://open.win.ox.ac.uk/ukbiobank/big40/release2/stats33k/0533
534	27511	aparc-a2009s_lh_volume_G-temp-sup-Plan-polar	regional and tissue volume	Volume of G-temp-sup-Plan-polar in the left hemisphere generated by parcellation of the white surface using Destrieux (a2009s) parcellation	https://open.win.ox.ac.uk/ukbiobank/big40/release2/stats33k/0534
535	27512	aparc-a2009s_lh_volume_G-temp-sup-Plan-tempo	regional and tissue volume	Volume of G-temp-sup-Plan-tempo in the left hemisphere generated by parcellation of the white surface using Destrieux (a2009s) parcellation	https://open.win.ox.ac.uk/ukbiobank/big40/release2/stats33k/0535
536	27513	aparc-a2009s_lh_volume_G-temporal-inf	regional and tissue volume	Volume of G-temporal-inf in the left hemisphere generated by parcellation of the white surface using Destrieux (a2009s) parcellation	https://open.win.ox.ac.uk/ukbiobank/big40/release2/stats33k/0536
537	27514	aparc-a2009s_lh_volume_G-temporal-middle	regional and tissue volume	Volume of G-temporal-middle in the left hemisphere generated by parcellation of the white surface using Destrieux (a2009s) parcellation	https://open.win.ox.ac.uk/ukbiobank/big40/release2/stats33k/0537
538	27515	aparc-a2009s_lh_volume_Lat-Fis-ant-Horizont	regional and tissue volume	Volume of Lat-Fis-ant-Horizont in the left hemisphere generated by parcellation of the white surface using Destrieux (a2009s) parcellation	https://open.win.ox.ac.uk/ukbiobank/big40/release2/stats33k/0538
539	27516	aparc-a2009s_lh_volume_Lat-Fis-ant-Vertical	regional and tissue volume	Volume of Lat-Fis-ant-Vertical in the left hemisphere generated by parcellation of the white surface using Destrieux (a2009s) parcellation	https://open.win.ox.ac.uk/ukbiobank/big40/release2/stats33k/0539
540	27517	aparc-a2009s_lh_volume_Lat-Fis-post	regional and tissue volume	Volume of Lat-Fis-post in the left hemisphere generated by parcellation of the white surface using Destrieux (a2009s) parcellation	https://open.win.ox.ac.uk/ukbiobank/big40/release2/stats33k/0540
541	27518	aparc-a2009s_lh_volume_Pole-occipital	regional and tissue volume	Volume of Pole-occipital in the left hemisphere generated by parcellation of the white surface using Destrieux (a2009s) parcellation	https://open.win.ox.ac.uk/ukbiobank/big40/release2/stats33k/0541
542	27519	aparc-a2009s_lh_volume_Pole-temporal	regional and tissue volume	Volume of Pole-temporal in the left hemisphere generated by parcellation of the white surface using Destrieux (a2009s) parcellation	https://open.win.ox.ac.uk/ukbiobank/big40/release2/stats33k/0542
543	27520	aparc-a2009s_lh_volume_S-calcarine	regional and tissue volume	Volume of S-calcarine in the left hemisphere generated by parcellation of the white surface using Destrieux (a2009s) parcellation	https://open.win.ox.ac.uk/ukbiobank/big40/release2/stats33k/0543
544	27521	aparc-a2009s_lh_volume_S-central	regional and tissue volume	Volume of S-central in the left hemisphere generated by parcellation of the white surface using Destrieux (a2009s) parcellation	https://open.win.ox.ac.uk/ukbiobank/big40/release2/stats33k/0544
545	27522	aparc-a2009s_lh_volume_S-cingul-Marginalis	regional and tissue volume	Volume of S-cingul-Marginalis in the left hemisphere generated by parcellation of the white surface using Destrieux (a2009s) parcellation	https://open.win.ox.ac.uk/ukbiobank/big40/release2/stats33k/0545
546	27523	aparc-a2009s_lh_volume_S-circular-insula-ant	regional and tissue volume	Volume of S-circular-insula-ant in the left hemisphere generated by parcellation of the white surface using Destrieux (a2009s) parcellation	https://open.win.ox.ac.uk/ukbiobank/big40/release2/stats33k/0546
547	27524	aparc-a2009s_lh_volume_S-circular-insula-inf	regional and tissue volume	Volume of S-circular-insula-inf in the left hemisphere generated by parcellation of the white surface using Destrieux (a2009s) parcellation	https://open.win.ox.ac.uk/ukbiobank/big40/release2/stats33k/0547
548	27525	aparc-a2009s_lh_volume_S-circular-insula-sup	regional and tissue volume	Volume of S-circular-insula-sup in the left hemisphere generated by parcellation of the white surface using Destrieux (a2009s) parcellation	https://open.win.ox.ac.uk/ukbiobank/big40/release2/stats33k/0548
549	27526	aparc-a2009s_lh_volume_S-collat-transv-ant	regional and tissue volume	Volume of S-collat-transv-ant in the left hemisphere generated by parcellation of the white surface using Destrieux (a2009s) parcellation	https://open.win.ox.ac.uk/ukbiobank/big40/release2/stats33k/0549
550	27527	aparc-a2009s_lh_volume_S-collat-transv-post	regional and tissue volume	Volume of S-collat-transv-post in the left hemisphere generated by parcellation of the white surface using Destrieux (a2009s) parcellation	https://open.win.ox.ac.uk/ukbiobank/big40/release2/stats33k/0550
551	27528	aparc-a2009s_lh_volume_S-front-inf	regional and tissue volume	Volume of S-front-inf in the left hemisphere generated by parcellation of the white surface using Destrieux (a2009s) parcellation	https://open.win.ox.ac.uk/ukbiobank/big40/release2/stats33k/0551
552	27529	aparc-a2009s_lh_volume_S-front-middle	regional and tissue volume	Volume of S-front-middle in the left hemisphere generated by parcellation of the white surface using Destrieux (a2009s) parcellation	https://open.win.ox.ac.uk/ukbiobank/big40/release2/stats33k/0552
553	27530	aparc-a2009s_lh_volume_S-front-sup	regional and tissue volume	Volume of S-front-sup in the left hemisphere generated by parcellation of the white surface using Destrieux (a2009s) parcellation	https://open.win.ox.ac.uk/ukbiobank/big40/release2/stats33k/0553
554	27531	aparc-a2009s_lh_volume_S-interm-prim-Jensen	regional and tissue volume	Volume of S-interm-prim-Jensen in the left hemisphere generated by parcellation of the white surface using Destrieux (a2009s) parcellation	https://open.win.ox.ac.uk/ukbiobank/big40/release2/stats33k/0554
555	27532	aparc-a2009s_lh_volume_S-intrapariet+P-trans	regional and tissue volume	Volume of S-intrapariet+P-trans in the left hemisphere generated by parcellation of the white surface using Destrieux (a2009s) parcellation	https://open.win.ox.ac.uk/ukbiobank/big40/release2/stats33k/0555
556	27533	aparc-a2009s_lh_volume_S-oc-middle+Lunatus	regional and tissue volume	Volume of S-oc-middle+Lunatus in the left hemisphere generated by parcellation of the white surface using Destrieux (a2009s) parcellation	https://open.win.ox.ac.uk/ukbiobank/big40/release2/stats33k/0556
557	27534	aparc-a2009s_lh_volume_S-oc-sup+transversal	regional and tissue volume	Volume of S-oc-sup+transversal in the left hemisphere generated by parcellation of the white surface using Destrieux (a2009s) parcellation	https://open.win.ox.ac.uk/ukbiobank/big40/release2/stats33k/0557
558	27535	aparc-a2009s_lh_volume_S-occipital-ant	regional and tissue volume	Volume of S-occipital-ant in the left hemisphere generated by parcellation of the white surface using Destrieux (a2009s) parcellation	https://open.win.ox.ac.uk/ukbiobank/big40/release2/stats33k/0558
559	27536	aparc-a2009s_lh_volume_S-oc-temp-lat	regional and tissue volume	Volume of S-oc-temp-lat in the left hemisphere generated by parcellation of the white surface using Destrieux (a2009s) parcellation	https://open.win.ox.ac.uk/ukbiobank/big40/release2/stats33k/0559
560	27537	aparc-a2009s_lh_volume_S-oc-temp-med+Lingual	regional and tissue volume	Volume of S-oc-temp-med+Lingual in the left hemisphere generated by parcellation of the white surface using Destrieux (a2009s) parcellation	https://open.win.ox.ac.uk/ukbiobank/big40/release2/stats33k/0560
561	27538	aparc-a2009s_lh_volume_S-orbital-lateral	regional and tissue volume	Volume of S-orbital-lateral in the left hemisphere generated by parcellation of the white surface using Destrieux (a2009s) parcellation	https://open.win.ox.ac.uk/ukbiobank/big40/release2/stats33k/0561
562	27539	aparc-a2009s_lh_volume_S-orbital-med-olfact	regional and tissue volume	Volume of S-orbital-med-olfact in the left hemisphere generated by parcellation of the white surface using Destrieux (a2009s) parcellation	https://open.win.ox.ac.uk/ukbiobank/big40/release2/stats33k/0562
563	27540	aparc-a2009s_lh_volume_S-orbital-H-Shaped	regional and tissue volume	Volume of S-orbital-H-Shaped in the left hemisphere generated by parcellation of the white surface using Destrieux (a2009s) parcellation	https://open.win.ox.ac.uk/ukbiobank/big40/release2/stats33k/0563
564	27541	aparc-a2009s_lh_volume_S-parieto-occipital	regional and tissue volume	Volume of S-parieto-occipital in the left hemisphere generated by parcellation of the white surface using Destrieux (a2009s) parcellation	https://open.win.ox.ac.uk/ukbiobank/big40/release2/stats33k/0564
565	27542	aparc-a2009s_lh_volume_S-pericallosal	regional and tissue volume	Volume of S-pericallosal in the left hemisphere generated by parcellation of the white surface using Destrieux (a2009s) parcellation	https://open.win.ox.ac.uk/ukbiobank/big40/release2/stats33k/0565
566	27543	aparc-a2009s_lh_volume_S-postcentral	regional and tissue volume	Volume of S-postcentral in the left hemisphere generated by parcellation of the white surface using Destrieux (a2009s) parcellation	https://open.win.ox.ac.uk/ukbiobank/big40/release2/stats33k/0566
567	27544	aparc-a2009s_lh_volume_S-precentral-inf-part	regional and tissue volume	Volume of S-precentral-inf-part in the left hemisphere generated by parcellation of the white surface using Destrieux (a2009s) parcellation	https://open.win.ox.ac.uk/ukbiobank/big40/release2/stats33k/0567
568	27545	aparc-a2009s_lh_volume_S-precentral-sup-part	regional and tissue volume	Volume of S-precentral-sup-part in the left hemisphere generated by parcellation of the white surface using Destrieux (a2009s) parcellation	https://open.win.ox.ac.uk/ukbiobank/big40/release2/stats33k/0568
569	27546	aparc-a2009s_lh_volume_S-suborbital	regional and tissue volume	Volume of S-suborbital in the left hemisphere generated by parcellation of the white surface using Destrieux (a2009s) parcellation	https://open.win.ox.ac.uk/ukbiobank/big40/release2/stats33k/0569
570	27547	aparc-a2009s_lh_volume_S-subparietal	regional and tissue volume	Volume of S-subparietal in the left hemisphere generated by parcellation of the white surface using Destrieux (a2009s) parcellation	https://open.win.ox.ac.uk/ukbiobank/big40/release2/stats33k/0570
571	27548	aparc-a2009s_lh_volume_S-temporal-inf	regional and tissue volume	Volume of S-temporal-inf in the left hemisphere generated by parcellation of the white surface using Destrieux (a2009s) parcellation	https://open.win.ox.ac.uk/ukbiobank/big40/release2/stats33k/0571
572	27549	aparc-a2009s_lh_volume_S-temporal-sup	regional and tissue volume	Volume of S-temporal-sup in the left hemisphere generated by parcellation of the white surface using Destrieux (a2009s) parcellation	https://open.win.ox.ac.uk/ukbiobank/big40/release2/stats33k/0572
573	27550	aparc-a2009s_lh_volume_S-temporal-transverse	regional and tissue volume	Volume of S-temporal-transverse in the left hemisphere generated by parcellation of the white surface using Destrieux (a2009s) parcellation	https://open.win.ox.ac.uk/ukbiobank/big40/release2/stats33k/0573
574	27699	aparc-a2009s_rh_volume_G+S-frontomargin	regional and tissue volume	Volume of G+S-frontomargin in the right hemisphere generated by parcellation of the white surface using Destrieux (a2009s) parcellation	https://open.win.ox.ac.uk/ukbiobank/big40/release2/stats33k/0574
575	27700	aparc-a2009s_rh_volume_G+S-occipital-inf	regional and tissue volume	Volume of G+S-occipital-inf in the right hemisphere generated by parcellation of the white surface using Destrieux (a2009s) parcellation	https://open.win.ox.ac.uk/ukbiobank/big40/release2/stats33k/0575
576	27701	aparc-a2009s_rh_volume_G+S-paracentral	regional and tissue volume	Volume of G+S-paracentral in the right hemisphere generated by parcellation of the white surface using Destrieux (a2009s) parcellation	https://open.win.ox.ac.uk/ukbiobank/big40/release2/stats33k/0576
577	27702	aparc-a2009s_rh_volume_G+S-subcentral	regional and tissue volume	Volume of G+S-subcentral in the right hemisphere generated by parcellation of the white surface using Destrieux (a2009s) parcellation	https://open.win.ox.ac.uk/ukbiobank/big40/release2/stats33k/0577
578	27703	aparc-a2009s_rh_volume_G+S-transv-frontopol	regional and tissue volume	Volume of G+S-transv-frontopol in the right hemisphere generated by parcellation of the white surface using Destrieux (a2009s) parcellation	https://open.win.ox.ac.uk/ukbiobank/big40/release2/stats33k/0578
579	27704	aparc-a2009s_rh_volume_G+S-cingul-Ant	regional and tissue volume	Volume of G+S-cingul-Ant in the right hemisphere generated by parcellation of the white surface using Destrieux (a2009s) parcellation	https://open.win.ox.ac.uk/ukbiobank/big40/release2/stats33k/0579
580	27705	aparc-a2009s_rh_volume_G+S-cingul-Mid-Ant	regional and tissue volume	Volume of G+S-cingul-Mid-Ant in the right hemisphere generated by parcellation of the white surface using Destrieux (a2009s) parcellation	https://open.win.ox.ac.uk/ukbiobank/big40/release2/stats33k/0580
581	27706	aparc-a2009s_rh_volume_G+S-cingul-Mid-Post	regional and tissue volume	Volume of G+S-cingul-Mid-Post in the right hemisphere generated by parcellation of the white surface using Destrieux (a2009s) parcellation	https://open.win.ox.ac.uk/ukbiobank/big40/release2/stats33k/0581
582	27707	aparc-a2009s_rh_volume_G-cingul-Post-dorsal	regional and tissue volume	Volume of G-cingul-Post-dorsal in the right hemisphere generated by parcellation of the white surface using Destrieux (a2009s) parcellation	https://open.win.ox.ac.uk/ukbiobank/big40/release2/stats33k/0582
583	27708	aparc-a2009s_rh_volume_G-cingul-Post-ventral	regional and tissue volume	Volume of G-cingul-Post-ventral in the right hemisphere generated by parcellation of the white surface using Destrieux (a2009s) parcellation	https://open.win.ox.ac.uk/ukbiobank/big40/release2/stats33k/0583
584	27709	aparc-a2009s_rh_volume_G-cuneus	regional and tissue volume	Volume of G-cuneus in the right hemisphere generated by parcellation of the white surface using Destrieux (a2009s) parcellation	https://open.win.ox.ac.uk/ukbiobank/big40/release2/stats33k/0584
585	27710	aparc-a2009s_rh_volume_G-front-inf-Opercular	regional and tissue volume	Volume of G-front-inf-Opercular in the right hemisphere generated by parcellation of the white surface using Destrieux (a2009s) parcellation	https://open.win.ox.ac.uk/ukbiobank/big40/release2/stats33k/0585
586	27711	aparc-a2009s_rh_volume_G-front-inf-Orbital	regional and tissue volume	Volume of G-front-inf-Orbital in the right hemisphere generated by parcellation of the white surface using Destrieux (a2009s) parcellation	https://open.win.ox.ac.uk/ukbiobank/big40/release2/stats33k/0586
587	27712	aparc-a2009s_rh_volume_G-front-inf-Triangul	regional and tissue volume	Volume of G-front-inf-Triangul in the right hemisphere generated by parcellation of the white surface using Destrieux (a2009s) parcellation	https://open.win.ox.ac.uk/ukbiobank/big40/release2/stats33k/0587
588	27713	aparc-a2009s_rh_volume_G-front-middle	regional and tissue volume	Volume of G-front-middle in the right hemisphere generated by parcellation of the white surface using Destrieux (a2009s) parcellation	https://open.win.ox.ac.uk/ukbiobank/big40/release2/stats33k/0588
589	27714	aparc-a2009s_rh_volume_G-front-sup	regional and tissue volume	Volume of G-front-sup in the right hemisphere generated by parcellation of the white surface using Destrieux (a2009s) parcellation	https://open.win.ox.ac.uk/ukbiobank/big40/release2/stats33k/0589
590	27715	aparc-a2009s_rh_volume_G-Ins-lg+S-cent-ins	regional and tissue volume	Volume of G-Ins-lg+S-cent-ins in the right hemisphere generated by parcellation of the white surface using Destrieux (a2009s) parcellation	https://open.win.ox.ac.uk/ukbiobank/big40/release2/stats33k/0590
591	27716	aparc-a2009s_rh_volume_G-insular-short	regional and tissue volume	Volume of G-insular-short in the right hemisphere generated by parcellation of the white surface using Destrieux (a2009s) parcellation	https://open.win.ox.ac.uk/ukbiobank/big40/release2/stats33k/0591
592	27717	aparc-a2009s_rh_volume_G-occipital-middle	regional and tissue volume	Volume of G-occipital-middle in the right hemisphere generated by parcellation of the white surface using Destrieux (a2009s) parcellation	https://open.win.ox.ac.uk/ukbiobank/big40/release2/stats33k/0592
593	27718	aparc-a2009s_rh_volume_G-occipital-sup	regional and tissue volume	Volume of G-occipital-sup in the right hemisphere generated by parcellation of the white surface using Destrieux (a2009s) parcellation	https://open.win.ox.ac.uk/ukbiobank/big40/release2/stats33k/0593
594	27719	aparc-a2009s_rh_volume_G-oc-temp-lat-fusifor	regional and tissue volume	Volume of G-oc-temp-lat-fusifor in the right hemisphere generated by parcellation of the white surface using Destrieux (a2009s) parcellation	https://open.win.ox.ac.uk/ukbiobank/big40/release2/stats33k/0594
595	27720	aparc-a2009s_rh_volume_G-oc-temp-med-Lingual	regional and tissue volume	Volume of G-oc-temp-med-Lingual in the right hemisphere generated by parcellation of the white surface using Destrieux (a2009s) parcellation	https://open.win.ox.ac.uk/ukbiobank/big40/release2/stats33k/0595
596	27721	aparc-a2009s_rh_volume_G-oc-temp-med-Parahip	regional and tissue volume	Volume of G-oc-temp-med-Parahip in the right hemisphere generated by parcellation of the white surface using Destrieux (a2009s) parcellation	https://open.win.ox.ac.uk/ukbiobank/big40/release2/stats33k/0596
597	27722	aparc-a2009s_rh_volume_G-orbital	regional and tissue volume	Volume of G-orbital in the right hemisphere generated by parcellation of the white surface using Destrieux (a2009s) parcellation	https://open.win.ox.ac.uk/ukbiobank/big40/release2/stats33k/0597
598	27723	aparc-a2009s_rh_volume_G-pariet-inf-Angular	regional and tissue volume	Volume of G-pariet-inf-Angular in the right hemisphere generated by parcellation of the white surface using Destrieux (a2009s) parcellation	https://open.win.ox.ac.uk/ukbiobank/big40/release2/stats33k/0598
599	27724	aparc-a2009s_rh_volume_G-pariet-inf-Supramar	regional and tissue volume	Volume of G-pariet-inf-Supramar in the right hemisphere generated by parcellation of the white surface using Destrieux (a2009s) parcellation	https://open.win.ox.ac.uk/ukbiobank/big40/release2/stats33k/0599
600	27725	aparc-a2009s_rh_volume_G-parietal-sup	regional and tissue volume	Volume of G-parietal-sup in the right hemisphere generated by parcellation of the white surface using Destrieux (a2009s) parcellation	https://open.win.ox.ac.uk/ukbiobank/big40/release2/stats33k/0600
601	27726	aparc-a2009s_rh_volume_G-postcentral	regional and tissue volume	Volume of G-postcentral in the right hemisphere generated by parcellation of the white surface using Destrieux (a2009s) parcellation	https://open.win.ox.ac.uk/ukbiobank/big40/release2/stats33k/0601
602	27727	aparc-a2009s_rh_volume_G-precentral	regional and tissue volume	Volume of G-precentral in the right hemisphere generated by parcellation of the white surface using Destrieux (a2009s) parcellation	https://open.win.ox.ac.uk/ukbiobank/big40/release2/stats33k/0602
603	27728	aparc-a2009s_rh_volume_G-precuneus	regional and tissue volume	Volume of G-precuneus in the right hemisphere generated by parcellation of the white surface using Destrieux (a2009s) parcellation	https://open.win.ox.ac.uk/ukbiobank/big40/release2/stats33k/0603
604	27729	aparc-a2009s_rh_volume_G-rectus	regional and tissue volume	Volume of G-rectus in the right hemisphere generated by parcellation of the white surface using Destrieux (a2009s) parcellation	https://open.win.ox.ac.uk/ukbiobank/big40/release2/stats33k/0604
605	27730	aparc-a2009s_rh_volume_G-subcallosal	regional and tissue volume	Volume of G-subcallosal in the right hemisphere generated by parcellation of the white surface using Destrieux (a2009s) parcellation	https://open.win.ox.ac.uk/ukbiobank/big40/release2/stats33k/0605
606	27731	aparc-a2009s_rh_volume_G-temp-sup-G-T-transv	regional and tissue volume	Volume of G-temp-sup-G-T-transv in the right hemisphere generated by parcellation of the white surface using Destrieux (a2009s) parcellation	https://open.win.ox.ac.uk/ukbiobank/big40/release2/stats33k/0606
607	27732	aparc-a2009s_rh_volume_G-temp-sup-Lateral	regional and tissue volume	Volume of G-temp-sup-Lateral in the right hemisphere generated by parcellation of the white surface using Destrieux (a2009s) parcellation	https://open.win.ox.ac.uk/ukbiobank/big40/release2/stats33k/0607
608	27733	aparc-a2009s_rh_volume_G-temp-sup-Plan-polar	regional and tissue volume	Volume of G-temp-sup-Plan-polar in the right hemisphere generated by parcellation of the white surface using Destrieux (a2009s) parcellation	https://open.win.ox.ac.uk/ukbiobank/big40/release2/stats33k/0608
609	27734	aparc-a2009s_rh_volume_G-temp-sup-Plan-tempo	regional and tissue volume	Volume of G-temp-sup-Plan-tempo in the right hemisphere generated by parcellation of the white surface using Destrieux (a2009s) parcellation	https://open.win.ox.ac.uk/ukbiobank/big40/release2/stats33k/0609
610	27735	aparc-a2009s_rh_volume_G-temporal-inf	regional and tissue volume	Volume of G-temporal-inf in the right hemisphere generated by parcellation of the white surface using Destrieux (a2009s) parcellation	https://open.win.ox.ac.uk/ukbiobank/big40/release2/stats33k/0610
611	27736	aparc-a2009s_rh_volume_G-temporal-middle	regional and tissue volume	Volume of G-temporal-middle in the right hemisphere generated by parcellation of the white surface using Destrieux (a2009s) parcellation	https://open.win.ox.ac.uk/ukbiobank/big40/release2/stats33k/0611
612	27737	aparc-a2009s_rh_volume_Lat-Fis-ant-Horizont	regional and tissue volume	Volume of Lat-Fis-ant-Horizont in the right hemisphere generated by parcellation of the white surface using Destrieux (a2009s) parcellation	https://open.win.ox.ac.uk/ukbiobank/big40/release2/stats33k/0612
613	27738	aparc-a2009s_rh_volume_Lat-Fis-ant-Vertical	regional and tissue volume	Volume of Lat-Fis-ant-Vertical in the right hemisphere generated by parcellation of the white surface using Destrieux (a2009s) parcellation	https://open.win.ox.ac.uk/ukbiobank/big40/release2/stats33k/0613
614	27739	aparc-a2009s_rh_volume_Lat-Fis-post	regional and tissue volume	Volume of Lat-Fis-post in the right hemisphere generated by parcellation of the white surface using Destrieux (a2009s) parcellation	https://open.win.ox.ac.uk/ukbiobank/big40/release2/stats33k/0614
615	27740	aparc-a2009s_rh_volume_Pole-occipital	regional and tissue volume	Volume of Pole-occipital in the right hemisphere generated by parcellation of the white surface using Destrieux (a2009s) parcellation	https://open.win.ox.ac.uk/ukbiobank/big40/release2/stats33k/0615
616	27741	aparc-a2009s_rh_volume_Pole-temporal	regional and tissue volume	Volume of Pole-temporal in the right hemisphere generated by parcellation of the white surface using Destrieux (a2009s) parcellation	https://open.win.ox.ac.uk/ukbiobank/big40/release2/stats33k/0616
617	27742	aparc-a2009s_rh_volume_S-calcarine	regional and tissue volume	Volume of S-calcarine in the right hemisphere generated by parcellation of the white surface using Destrieux (a2009s) parcellation	https://open.win.ox.ac.uk/ukbiobank/big40/release2/stats33k/0617
618	27743	aparc-a2009s_rh_volume_S-central	regional and tissue volume	Volume of S-central in the right hemisphere generated by parcellation of the white surface using Destrieux (a2009s) parcellation	https://open.win.ox.ac.uk/ukbiobank/big40/release2/stats33k/0618
619	27744	aparc-a2009s_rh_volume_S-cingul-Marginalis	regional and tissue volume	Volume of S-cingul-Marginalis in the right hemisphere generated by parcellation of the white surface using Destrieux (a2009s) parcellation	https://open.win.ox.ac.uk/ukbiobank/big40/release2/stats33k/0619
620	27745	aparc-a2009s_rh_volume_S-circular-insula-ant	regional and tissue volume	Volume of S-circular-insula-ant in the right hemisphere generated by parcellation of the white surface using Destrieux (a2009s) parcellation	https://open.win.ox.ac.uk/ukbiobank/big40/release2/stats33k/0620
621	27746	aparc-a2009s_rh_volume_S-circular-insula-inf	regional and tissue volume	Volume of S-circular-insula-inf in the right hemisphere generated by parcellation of the white surface using Destrieux (a2009s) parcellation	https://open.win.ox.ac.uk/ukbiobank/big40/release2/stats33k/0621
622	27747	aparc-a2009s_rh_volume_S-circular-insula-sup	regional and tissue volume	Volume of S-circular-insula-sup in the right hemisphere generated by parcellation of the white surface using Destrieux (a2009s) parcellation	https://open.win.ox.ac.uk/ukbiobank/big40/release2/stats33k/0622
623	27748	aparc-a2009s_rh_volume_S-collat-transv-ant	regional and tissue volume	Volume of S-collat-transv-ant in the right hemisphere generated by parcellation of the white surface using Destrieux (a2009s) parcellation	https://open.win.ox.ac.uk/ukbiobank/big40/release2/stats33k/0623
624	27749	aparc-a2009s_rh_volume_S-collat-transv-post	regional and tissue volume	Volume of S-collat-transv-post in the right hemisphere generated by parcellation of the white surface using Destrieux (a2009s) parcellation	https://open.win.ox.ac.uk/ukbiobank/big40/release2/stats33k/0624
625	27750	aparc-a2009s_rh_volume_S-front-inf	regional and tissue volume	Volume of S-front-inf in the right hemisphere generated by parcellation of the white surface using Destrieux (a2009s) parcellation	https://open.win.ox.ac.uk/ukbiobank/big40/release2/stats33k/0625
626	27751	aparc-a2009s_rh_volume_S-front-middle	regional and tissue volume	Volume of S-front-middle in the right hemisphere generated by parcellation of the white surface using Destrieux (a2009s) parcellation	https://open.win.ox.ac.uk/ukbiobank/big40/release2/stats33k/0626
627	27752	aparc-a2009s_rh_volume_S-front-sup	regional and tissue volume	Volume of S-front-sup in the right hemisphere generated by parcellation of the white surface using Destrieux (a2009s) parcellation	https://open.win.ox.ac.uk/ukbiobank/big40/release2/stats33k/0627
628	27753	aparc-a2009s_rh_volume_S-interm-prim-Jensen	regional and tissue volume	Volume of S-interm-prim-Jensen in the right hemisphere generated by parcellation of the white surface using Destrieux (a2009s) parcellation	https://open.win.ox.ac.uk/ukbiobank/big40/release2/stats33k/0628
629	27754	aparc-a2009s_rh_volume_S-intrapariet+P-trans	regional and tissue volume	Volume of S-intrapariet+P-trans in the right hemisphere generated by parcellation of the white surface using Destrieux (a2009s) parcellation	https://open.win.ox.ac.uk/ukbiobank/big40/release2/stats33k/0629
630	27755	aparc-a2009s_rh_volume_S-oc-middle+Lunatus	regional and tissue volume	Volume of S-oc-middle+Lunatus in the right hemisphere generated by parcellation of the white surface using Destrieux (a2009s) parcellation	https://open.win.ox.ac.uk/ukbiobank/big40/release2/stats33k/0630
631	27756	aparc-a2009s_rh_volume_S-oc-sup+transversal	regional and tissue volume	Volume of S-oc-sup+transversal in the right hemisphere generated by parcellation of the white surface using Destrieux (a2009s) parcellation	https://open.win.ox.ac.uk/ukbiobank/big40/release2/stats33k/0631
632	27757	aparc-a2009s_rh_volume_S-occipital-ant	regional and tissue volume	Volume of S-occipital-ant in the right hemisphere generated by parcellation of the white surface using Destrieux (a2009s) parcellation	https://open.win.ox.ac.uk/ukbiobank/big40/release2/stats33k/0632
633	27758	aparc-a2009s_rh_volume_S-oc-temp-lat	regional and tissue volume	Volume of S-oc-temp-lat in the right hemisphere generated by parcellation of the white surface using Destrieux (a2009s) parcellation	https://open.win.ox.ac.uk/ukbiobank/big40/release2/stats33k/0633
634	27759	aparc-a2009s_rh_volume_S-oc-temp-med+Lingual	regional and tissue volume	Volume of S-oc-temp-med+Lingual in the right hemisphere generated by parcellation of the white surface using Destrieux (a2009s) parcellation	https://open.win.ox.ac.uk/ukbiobank/big40/release2/stats33k/0634
635	27760	aparc-a2009s_rh_volume_S-orbital-lateral	regional and tissue volume	Volume of S-orbital-lateral in the right hemisphere generated by parcellation of the white surface using Destrieux (a2009s) parcellation	https://open.win.ox.ac.uk/ukbiobank/big40/release2/stats33k/0635
636	27761	aparc-a2009s_rh_volume_S-orbital-med-olfact	regional and tissue volume	Volume of S-orbital-med-olfact in the right hemisphere generated by parcellation of the white surface using Destrieux (a2009s) parcellation	https://open.win.ox.ac.uk/ukbiobank/big40/release2/stats33k/0636
637	27762	aparc-a2009s_rh_volume_S-orbital-H-Shaped	regional and tissue volume	Volume of S-orbital-H-Shaped in the right hemisphere generated by parcellation of the white surface using Destrieux (a2009s) parcellation	https://open.win.ox.ac.uk/ukbiobank/big40/release2/stats33k/0637
638	27763	aparc-a2009s_rh_volume_S-parieto-occipital	regional and tissue volume	Volume of S-parieto-occipital in the right hemisphere generated by parcellation of the white surface using Destrieux (a2009s) parcellation	https://open.win.ox.ac.uk/ukbiobank/big40/release2/stats33k/0638
639	27764	aparc-a2009s_rh_volume_S-pericallosal	regional and tissue volume	Volume of S-pericallosal in the right hemisphere generated by parcellation of the white surface using Destrieux (a2009s) parcellation	https://open.win.ox.ac.uk/ukbiobank/big40/release2/stats33k/0639
640	27765	aparc-a2009s_rh_volume_S-postcentral	regional and tissue volume	Volume of S-postcentral in the right hemisphere generated by parcellation of the white surface using Destrieux (a2009s) parcellation	https://open.win.ox.ac.uk/ukbiobank/big40/release2/stats33k/0640
641	27766	aparc-a2009s_rh_volume_S-precentral-inf-part	regional and tissue volume	Volume of S-precentral-inf-part in the right hemisphere generated by parcellation of the white surface using Destrieux (a2009s) parcellation	https://open.win.ox.ac.uk/ukbiobank/big40/release2/stats33k/0641
642	27767	aparc-a2009s_rh_volume_S-precentral-sup-part	regional and tissue volume	Volume of S-precentral-sup-part in the right hemisphere generated by parcellation of the white surface using Destrieux (a2009s) parcellation	https://open.win.ox.ac.uk/ukbiobank/big40/release2/stats33k/0642
643	27768	aparc-a2009s_rh_volume_S-suborbital	regional and tissue volume	Volume of S-suborbital in the right hemisphere generated by parcellation of the white surface using Destrieux (a2009s) parcellation	https://open.win.ox.ac.uk/ukbiobank/big40/release2/stats33k/0643
644	27769	aparc-a2009s_rh_volume_S-subparietal	regional and tissue volume	Volume of S-subparietal in the right hemisphere generated by parcellation of the white surface using Destrieux (a2009s) parcellation	https://open.win.ox.ac.uk/ukbiobank/big40/release2/stats33k/0644
645	27770	aparc-a2009s_rh_volume_S-temporal-inf	regional and tissue volume	Volume of S-temporal-inf in the right hemisphere generated by parcellation of the white surface using Destrieux (a2009s) parcellation	https://open.win.ox.ac.uk/ukbiobank/big40/release2/stats33k/0645
646	27771	aparc-a2009s_rh_volume_S-temporal-sup	regional and tissue volume	Volume of S-temporal-sup in the right hemisphere generated by parcellation of the white surface using Destrieux (a2009s) parcellation	https://open.win.ox.ac.uk/ukbiobank/big40/release2/stats33k/0646
647	27772	aparc-a2009s_rh_volume_S-temporal-transverse	regional and tissue volume	Volume of S-temporal-transverse in the right hemisphere generated by parcellation of the white surface using Destrieux (a2009s) parcellation	https://open.win.ox.ac.uk/ukbiobank/big40/release2/stats33k/0647
648	26721	aparc-Desikan_lh_area_TotalSurface	cortical area	Area of TotalSurface in the left hemisphere generated by parcellation of the white surface using Desikan-Killiany parcellation	https://open.win.ox.ac.uk/ukbiobank/big40/release2/stats33k/0648
649	26722	aparc-Desikan_lh_area_bankssts	cortical area	Area of bankssts in the left hemisphere generated by parcellation of the white surface using Desikan-Killiany parcellation	https://open.win.ox.ac.uk/ukbiobank/big40/release2/stats33k/0649
650	26723	aparc-Desikan_lh_area_caudalanteriorcingulate	cortical area	Area of caudalanteriorcingulate in the left hemisphere generated by parcellation of the white surface using Desikan-Killiany parcellation	https://open.win.ox.ac.uk/ukbiobank/big40/release2/stats33k/0650
651	26724	aparc-Desikan_lh_area_caudalmiddlefrontal	cortical area	Area of caudalmiddlefrontal in the left hemisphere generated by parcellation of the white surface using Desikan-Killiany parcellation	https://open.win.ox.ac.uk/ukbiobank/big40/release2/stats33k/0651
652	26725	aparc-Desikan_lh_area_cuneus	cortical area	Area of cuneus in the left hemisphere generated by parcellation of the white surface using Desikan-Killiany parcellation	https://open.win.ox.ac.uk/ukbiobank/big40/release2/stats33k/0652
653	26726	aparc-Desikan_lh_area_entorhinal	cortical area	Area of entorhinal in the left hemisphere generated by parcellation of the white surface using Desikan-Killiany parcellation	https://open.win.ox.ac.uk/ukbiobank/big40/release2/stats33k/0653
654	26727	aparc-Desikan_lh_area_fusiform	cortical area	Area of fusiform in the left hemisphere generated by parcellation of the white surface using Desikan-Killiany parcellation	https://open.win.ox.ac.uk/ukbiobank/big40/release2/stats33k/0654
655	26728	aparc-Desikan_lh_area_inferiorparietal	cortical area	Area of inferiorparietal in the left hemisphere generated by parcellation of the white surface using Desikan-Killiany parcellation	https://open.win.ox.ac.uk/ukbiobank/big40/release2/stats33k/0655
656	26729	aparc-Desikan_lh_area_inferiortemporal	cortical area	Area of inferiortemporal in the left hemisphere generated by parcellation of the white surface using Desikan-Killiany parcellation	https://open.win.ox.ac.uk/ukbiobank/big40/release2/stats33k/0656
657	26730	aparc-Desikan_lh_area_isthmuscingulate	cortical area	Area of isthmuscingulate in the left hemisphere generated by parcellation of the white surface using Desikan-Killiany parcellation	https://open.win.ox.ac.uk/ukbiobank/big40/release2/stats33k/0657
658	26731	aparc-Desikan_lh_area_lateraloccipital	cortical area	Area of lateraloccipital in the left hemisphere generated by parcellation of the white surface using Desikan-Killiany parcellation	https://open.win.ox.ac.uk/ukbiobank/big40/release2/stats33k/0658
659	26732	aparc-Desikan_lh_area_lateralorbitofrontal	cortical area	Area of lateralorbitofrontal in the left hemisphere generated by parcellation of the white surface using Desikan-Killiany parcellation	https://open.win.ox.ac.uk/ukbiobank/big40/release2/stats33k/0659
660	26733	aparc-Desikan_lh_area_lingual	cortical area	Area of lingual in the left hemisphere generated by parcellation of the white surface using Desikan-Killiany parcellation	https://open.win.ox.ac.uk/ukbiobank/big40/release2/stats33k/0660
661	26734	aparc-Desikan_lh_area_medialorbitofrontal	cortical area	Area of medialorbitofrontal in the left hemisphere generated by parcellation of the white surface using Desikan-Killiany parcellation	https://open.win.ox.ac.uk/ukbiobank/big40/release2/stats33k/0661
662	26735	aparc-Desikan_lh_area_middletemporal	cortical area	Area of middletemporal in the left hemisphere generated by parcellation of the white surface using Desikan-Killiany parcellation	https://open.win.ox.ac.uk/ukbiobank/big40/release2/stats33k/0662
663	26736	aparc-Desikan_lh_area_parahippocampal	cortical area	Area of parahippocampal in the left hemisphere generated by parcellation of the white surface using Desikan-Killiany parcellation	https://open.win.ox.ac.uk/ukbiobank/big40/release2/stats33k/0663
664	26737	aparc-Desikan_lh_area_paracentral	cortical area	Area of paracentral in the left hemisphere generated by parcellation of the white surface using Desikan-Killiany parcellation	https://open.win.ox.ac.uk/ukbiobank/big40/release2/stats33k/0664
665	26738	aparc-Desikan_lh_area_parsopercularis	cortical area	Area of parsopercularis in the left hemisphere generated by parcellation of the white surface using Desikan-Killiany parcellation	https://open.win.ox.ac.uk/ukbiobank/big40/release2/stats33k/0665
666	26739	aparc-Desikan_lh_area_parsorbitalis	cortical area	Area of parsorbitalis in the left hemisphere generated by parcellation of the white surface using Desikan-Killiany parcellation	https://open.win.ox.ac.uk/ukbiobank/big40/release2/stats33k/0666
667	26740	aparc-Desikan_lh_area_parstriangularis	cortical area	Area of parstriangularis in the left hemisphere generated by parcellation of the white surface using Desikan-Killiany parcellation	https://open.win.ox.ac.uk/ukbiobank/big40/release2/stats33k/0667
668	26741	aparc-Desikan_lh_area_pericalcarine	cortical area	Area of pericalcarine in the left hemisphere generated by parcellation of the white surface using Desikan-Killiany parcellation	https://open.win.ox.ac.uk/ukbiobank/big40/release2/stats33k/0668
669	26742	aparc-Desikan_lh_area_postcentral	cortical area	Area of postcentral in the left hemisphere generated by parcellation of the white surface using Desikan-Killiany parcellation	https://open.win.ox.ac.uk/ukbiobank/big40/release2/stats33k/0669
670	26743	aparc-Desikan_lh_area_posteriorcingulate	cortical area	Area of posteriorcingulate in the left hemisphere generated by parcellation of the white surface using Desikan-Killiany parcellation	https://open.win.ox.ac.uk/ukbiobank/big40/release2/stats33k/0670
671	26744	aparc-Desikan_lh_area_precentral	cortical area	Area of precentral in the left hemisphere generated by parcellation of the white surface using Desikan-Killiany parcellation	https://open.win.ox.ac.uk/ukbiobank/big40/release2/stats33k/0671
672	26745	aparc-Desikan_lh_area_precuneus	cortical area	Area of precuneus in the left hemisphere generated by parcellation of the white surface using Desikan-Killiany parcellation	https://open.win.ox.ac.uk/ukbiobank/big40/release2/stats33k/0672
673	26746	aparc-Desikan_lh_area_rostralanteriorcingulate	cortical area	Area of rostralanteriorcingulate in the left hemisphere generated by parcellation of the white surface using Desikan-Killiany parcellation	https://open.win.ox.ac.uk/ukbiobank/big40/release2/stats33k/0673
674	26747	aparc-Desikan_lh_area_rostralmiddlefrontal	cortical area	Area of rostralmiddlefrontal in the left hemisphere generated by parcellation of the white surface using Desikan-Killiany parcellation	https://open.win.ox.ac.uk/ukbiobank/big40/release2/stats33k/0674
675	26748	aparc-Desikan_lh_area_superiorfrontal	cortical area	Area of superiorfrontal in the left hemisphere generated by parcellation of the white surface using Desikan-Killiany parcellation	https://open.win.ox.ac.uk/ukbiobank/big40/release2/stats33k/0675
676	26749	aparc-Desikan_lh_area_superiorparietal	cortical area	Area of superiorparietal in the left hemisphere generated by parcellation of the white surface using Desikan-Killiany parcellation	https://open.win.ox.ac.uk/ukbiobank/big40/release2/stats33k/0676
677	26750	aparc-Desikan_lh_area_superiortemporal	cortical area	Area of superiortemporal in the left hemisphere generated by parcellation of the white surface using Desikan-Killiany parcellation	https://open.win.ox.ac.uk/ukbiobank/big40/release2/stats33k/0677
678	26751	aparc-Desikan_lh_area_supramarginal	cortical area	Area of supramarginal in the left hemisphere generated by parcellation of the white surface using Desikan-Killiany parcellation	https://open.win.ox.ac.uk/ukbiobank/big40/release2/stats33k/0678
679	26752	aparc-Desikan_lh_area_frontalpole	cortical area	Area of frontalpole in the left hemisphere generated by parcellation of the white surface using Desikan-Killiany parcellation	https://open.win.ox.ac.uk/ukbiobank/big40/release2/stats33k/0679
680	26753	aparc-Desikan_lh_area_transversetemporal	cortical area	Area of transversetemporal in the left hemisphere generated by parcellation of the white surface using Desikan-Killiany parcellation	https://open.win.ox.ac.uk/ukbiobank/big40/release2/stats33k/0680
681	26754	aparc-Desikan_lh_area_insula	cortical area	Area of insula in the left hemisphere generated by parcellation of the white surface using Desikan-Killiany parcellation	https://open.win.ox.ac.uk/ukbiobank/big40/release2/stats33k/0681
682	26822	aparc-Desikan_rh_area_TotalSurface	cortical area	Area of TotalSurface in the right hemisphere generated by parcellation of the white surface using Desikan-Killiany parcellation	https://open.win.ox.ac.uk/ukbiobank/big40/release2/stats33k/0682
683	26823	aparc-Desikan_rh_area_bankssts	cortical area	Area of bankssts in the right hemisphere generated by parcellation of the white surface using Desikan-Killiany parcellation	https://open.win.ox.ac.uk/ukbiobank/big40/release2/stats33k/0683
684	26824	aparc-Desikan_rh_area_caudalanteriorcingulate	cortical area	Area of caudalanteriorcingulate in the right hemisphere generated by parcellation of the white surface using Desikan-Killiany parcellation	https://open.win.ox.ac.uk/ukbiobank/big40/release2/stats33k/0684
685	26825	aparc-Desikan_rh_area_caudalmiddlefrontal	cortical area	Area of caudalmiddlefrontal in the right hemisphere generated by parcellation of the white surface using Desikan-Killiany parcellation	https://open.win.ox.ac.uk/ukbiobank/big40/release2/stats33k/0685
686	26826	aparc-Desikan_rh_area_cuneus	cortical area	Area of cuneus in the right hemisphere generated by parcellation of the white surface using Desikan-Killiany parcellation	https://open.win.ox.ac.uk/ukbiobank/big40/release2/stats33k/0686
687	26827	aparc-Desikan_rh_area_entorhinal	cortical area	Area of entorhinal in the right hemisphere generated by parcellation of the white surface using Desikan-Killiany parcellation	https://open.win.ox.ac.uk/ukbiobank/big40/release2/stats33k/0687
688	26828	aparc-Desikan_rh_area_fusiform	cortical area	Area of fusiform in the right hemisphere generated by parcellation of the white surface using Desikan-Killiany parcellation	https://open.win.ox.ac.uk/ukbiobank/big40/release2/stats33k/0688
689	26829	aparc-Desikan_rh_area_inferiorparietal	cortical area	Area of inferiorparietal in the right hemisphere generated by parcellation of the white surface using Desikan-Killiany parcellation	https://open.win.ox.ac.uk/ukbiobank/big40/release2/stats33k/0689
690	26830	aparc-Desikan_rh_area_inferiortemporal	cortical area	Area of inferiortemporal in the right hemisphere generated by parcellation of the white surface using Desikan-Killiany parcellation	https://open.win.ox.ac.uk/ukbiobank/big40/release2/stats33k/0690
691	26831	aparc-Desikan_rh_area_isthmuscingulate	cortical area	Area of isthmuscingulate in the right hemisphere generated by parcellation of the white surface using Desikan-Killiany parcellation	https://open.win.ox.ac.uk/ukbiobank/big40/release2/stats33k/0691
692	26832	aparc-Desikan_rh_area_lateraloccipital	cortical area	Area of lateraloccipital in the right hemisphere generated by parcellation of the white surface using Desikan-Killiany parcellation	https://open.win.ox.ac.uk/ukbiobank/big40/release2/stats33k/0692
693	26833	aparc-Desikan_rh_area_lateralorbitofrontal	cortical area	Area of lateralorbitofrontal in the right hemisphere generated by parcellation of the white surface using Desikan-Killiany parcellation	https://open.win.ox.ac.uk/ukbiobank/big40/release2/stats33k/0693
694	26834	aparc-Desikan_rh_area_lingual	cortical area	Area of lingual in the right hemisphere generated by parcellation of the white surface using Desikan-Killiany parcellation	https://open.win.ox.ac.uk/ukbiobank/big40/release2/stats33k/0694
695	26835	aparc-Desikan_rh_area_medialorbitofrontal	cortical area	Area of medialorbitofrontal in the right hemisphere generated by parcellation of the white surface using Desikan-Killiany parcellation	https://open.win.ox.ac.uk/ukbiobank/big40/release2/stats33k/0695
696	26836	aparc-Desikan_rh_area_middletemporal	cortical area	Area of middletemporal in the right hemisphere generated by parcellation of the white surface using Desikan-Killiany parcellation	https://open.win.ox.ac.uk/ukbiobank/big40/release2/stats33k/0696
697	26837	aparc-Desikan_rh_area_parahippocampal	cortical area	Area of parahippocampal in the right hemisphere generated by parcellation of the white surface using Desikan-Killiany parcellation	https://open.win.ox.ac.uk/ukbiobank/big40/release2/stats33k/0697
698	26838	aparc-Desikan_rh_area_paracentral	cortical area	Area of paracentral in the right hemisphere generated by parcellation of the white surface using Desikan-Killiany parcellation	https://open.win.ox.ac.uk/ukbiobank/big40/release2/stats33k/0698
699	26839	aparc-Desikan_rh_area_parsopercularis	cortical area	Area of parsopercularis in the right hemisphere generated by parcellation of the white surface using Desikan-Killiany parcellation	https://open.win.ox.ac.uk/ukbiobank/big40/release2/stats33k/0699
700	26840	aparc-Desikan_rh_area_parsorbitalis	cortical area	Area of parsorbitalis in the right hemisphere generated by parcellation of the white surface using Desikan-Killiany parcellation	https://open.win.ox.ac.uk/ukbiobank/big40/release2/stats33k/0700
701	26841	aparc-Desikan_rh_area_parstriangularis	cortical area	Area of parstriangularis in the right hemisphere generated by parcellation of the white surface using Desikan-Killiany parcellation	https://open.win.ox.ac.uk/ukbiobank/big40/release2/stats33k/0701
702	26842	aparc-Desikan_rh_area_pericalcarine	cortical area	Area of pericalcarine in the right hemisphere generated by parcellation of the white surface using Desikan-Killiany parcellation	https://open.win.ox.ac.uk/ukbiobank/big40/release2/stats33k/0702
703	26843	aparc-Desikan_rh_area_postcentral	cortical area	Area of postcentral in the right hemisphere generated by parcellation of the white surface using Desikan-Killiany parcellation	https://open.win.ox.ac.uk/ukbiobank/big40/release2/stats33k/0703
704	26844	aparc-Desikan_rh_area_posteriorcingulate	cortical area	Area of posteriorcingulate in the right hemisphere generated by parcellation of the white surface using Desikan-Killiany parcellation	https://open.win.ox.ac.uk/ukbiobank/big40/release2/stats33k/0704
705	26845	aparc-Desikan_rh_area_precentral	cortical area	Area of precentral in the right hemisphere generated by parcellation of the white surface using Desikan-Killiany parcellation	https://open.win.ox.ac.uk/ukbiobank/big40/release2/stats33k/0705
706	26846	aparc-Desikan_rh_area_precuneus	cortical area	Area of precuneus in the right hemisphere generated by parcellation of the white surface using Desikan-Killiany parcellation	https://open.win.ox.ac.uk/ukbiobank/big40/release2/stats33k/0706
707	26847	aparc-Desikan_rh_area_rostralanteriorcingulate	cortical area	Area of rostralanteriorcingulate in the right hemisphere generated by parcellation of the white surface using Desikan-Killiany parcellation	https://open.win.ox.ac.uk/ukbiobank/big40/release2/stats33k/0707
708	26848	aparc-Desikan_rh_area_rostralmiddlefrontal	cortical area	Area of rostralmiddlefrontal in the right hemisphere generated by parcellation of the white surface using Desikan-Killiany parcellation	https://open.win.ox.ac.uk/ukbiobank/big40/release2/stats33k/0708
709	26849	aparc-Desikan_rh_area_superiorfrontal	cortical area	Area of superiorfrontal in the right hemisphere generated by parcellation of the white surface using Desikan-Killiany parcellation	https://open.win.ox.ac.uk/ukbiobank/big40/release2/stats33k/0709
710	26850	aparc-Desikan_rh_area_superiorparietal	cortical area	Area of superiorparietal in the right hemisphere generated by parcellation of the white surface using Desikan-Killiany parcellation	https://open.win.ox.ac.uk/ukbiobank/big40/release2/stats33k/0710
711	26851	aparc-Desikan_rh_area_superiortemporal	cortical area	Area of superiortemporal in the right hemisphere generated by parcellation of the white surface using Desikan-Killiany parcellation	https://open.win.ox.ac.uk/ukbiobank/big40/release2/stats33k/0711
712	26852	aparc-Desikan_rh_area_supramarginal	cortical area	Area of supramarginal in the right hemisphere generated by parcellation of the white surface using Desikan-Killiany parcellation	https://open.win.ox.ac.uk/ukbiobank/big40/release2/stats33k/0712
713	26853	aparc-Desikan_rh_area_frontalpole	cortical area	Area of frontalpole in the right hemisphere generated by parcellation of the white surface using Desikan-Killiany parcellation	https://open.win.ox.ac.uk/ukbiobank/big40/release2/stats33k/0713
714	26854	aparc-Desikan_rh_area_transversetemporal	cortical area	Area of transversetemporal in the right hemisphere generated by parcellation of the white surface using Desikan-Killiany parcellation	https://open.win.ox.ac.uk/ukbiobank/big40/release2/stats33k/0714
715	26855	aparc-Desikan_rh_area_insula	cortical area	Area of insula in the right hemisphere generated by parcellation of the white surface using Desikan-Killiany parcellation	https://open.win.ox.ac.uk/ukbiobank/big40/release2/stats33k/0715
716	26923	aparc-pial_lh_area_TotalSurface	cortical area	Area of TotalSurface in the left hemisphere generated by parcellation of the pial surface using Desikan-Killiany parcellation	https://open.win.ox.ac.uk/ukbiobank/big40/release2/stats33k/0716
717	26924	aparc-pial_lh_area_bankssts	cortical area	Area of bankssts in the left hemisphere generated by parcellation of the pial surface using Desikan-Killiany parcellation	https://open.win.ox.ac.uk/ukbiobank/big40/release2/stats33k/0717
718	26925	aparc-pial_lh_area_caudalanteriorcingulate	cortical area	Area of caudalanteriorcingulate in the left hemisphere generated by parcellation of the pial surface using Desikan-Killiany parcellation	https://open.win.ox.ac.uk/ukbiobank/big40/release2/stats33k/0718
719	26926	aparc-pial_lh_area_caudalmiddlefrontal	cortical area	Area of caudalmiddlefrontal in the left hemisphere generated by parcellation of the pial surface using Desikan-Killiany parcellation	https://open.win.ox.ac.uk/ukbiobank/big40/release2/stats33k/0719
720	26927	aparc-pial_lh_area_cuneus	cortical area	Area of cuneus in the left hemisphere generated by parcellation of the pial surface using Desikan-Killiany parcellation	https://open.win.ox.ac.uk/ukbiobank/big40/release2/stats33k/0720
721	26928	aparc-pial_lh_area_entorhinal	cortical area	Area of entorhinal in the left hemisphere generated by parcellation of the pial surface using Desikan-Killiany parcellation	https://open.win.ox.ac.uk/ukbiobank/big40/release2/stats33k/0721
722	26929	aparc-pial_lh_area_fusiform	cortical area	Area of fusiform in the left hemisphere generated by parcellation of the pial surface using Desikan-Killiany parcellation	https://open.win.ox.ac.uk/ukbiobank/big40/release2/stats33k/0722
723	26930	aparc-pial_lh_area_inferiorparietal	cortical area	Area of inferiorparietal in the left hemisphere generated by parcellation of the pial surface using Desikan-Killiany parcellation	https://open.win.ox.ac.uk/ukbiobank/big40/release2/stats33k/0723
724	26931	aparc-pial_lh_area_inferiortemporal	cortical area	Area of inferiortemporal in the left hemisphere generated by parcellation of the pial surface using Desikan-Killiany parcellation	https://open.win.ox.ac.uk/ukbiobank/big40/release2/stats33k/0724
725	26932	aparc-pial_lh_area_isthmuscingulate	cortical area	Area of isthmuscingulate in the left hemisphere generated by parcellation of the pial surface using Desikan-Killiany parcellation	https://open.win.ox.ac.uk/ukbiobank/big40/release2/stats33k/0725
726	26933	aparc-pial_lh_area_lateraloccipital	cortical area	Area of lateraloccipital in the left hemisphere generated by parcellation of the pial surface using Desikan-Killiany parcellation	https://open.win.ox.ac.uk/ukbiobank/big40/release2/stats33k/0726
727	26934	aparc-pial_lh_area_lateralorbitofrontal	cortical area	Area of lateralorbitofrontal in the left hemisphere generated by parcellation of the pial surface using Desikan-Killiany parcellation	https://open.win.ox.ac.uk/ukbiobank/big40/release2/stats33k/0727
728	26935	aparc-pial_lh_area_lingual	cortical area	Area of lingual in the left hemisphere generated by parcellation of the pial surface using Desikan-Killiany parcellation	https://open.win.ox.ac.uk/ukbiobank/big40/release2/stats33k/0728
729	26936	aparc-pial_lh_area_medialorbitofrontal	cortical area	Area of medialorbitofrontal in the left hemisphere generated by parcellation of the pial surface using Desikan-Killiany parcellation	https://open.win.ox.ac.uk/ukbiobank/big40/release2/stats33k/0729
730	26937	aparc-pial_lh_area_middletemporal	cortical area	Area of middletemporal in the left hemisphere generated by parcellation of the pial surface using Desikan-Killiany parcellation	https://open.win.ox.ac.uk/ukbiobank/big40/release2/stats33k/0730
731	26938	aparc-pial_lh_area_parahippocampal	cortical area	Area of parahippocampal in the left hemisphere generated by parcellation of the pial surface using Desikan-Killiany parcellation	https://open.win.ox.ac.uk/ukbiobank/big40/release2/stats33k/0731
732	26939	aparc-pial_lh_area_paracentral	cortical area	Area of paracentral in the left hemisphere generated by parcellation of the pial surface using Desikan-Killiany parcellation	https://open.win.ox.ac.uk/ukbiobank/big40/release2/stats33k/0732
733	26940	aparc-pial_lh_area_parsopercularis	cortical area	Area of parsopercularis in the left hemisphere generated by parcellation of the pial surface using Desikan-Killiany parcellation	https://open.win.ox.ac.uk/ukbiobank/big40/release2/stats33k/0733
734	26941	aparc-pial_lh_area_parsorbitalis	cortical area	Area of parsorbitalis in the left hemisphere generated by parcellation of the pial surface using Desikan-Killiany parcellation	https://open.win.ox.ac.uk/ukbiobank/big40/release2/stats33k/0734
735	26942	aparc-pial_lh_area_parstriangularis	cortical area	Area of parstriangularis in the left hemisphere generated by parcellation of the pial surface using Desikan-Killiany parcellation	https://open.win.ox.ac.uk/ukbiobank/big40/release2/stats33k/0735
736	26943	aparc-pial_lh_area_pericalcarine	cortical area	Area of pericalcarine in the left hemisphere generated by parcellation of the pial surface using Desikan-Killiany parcellation	https://open.win.ox.ac.uk/ukbiobank/big40/release2/stats33k/0736
737	26944	aparc-pial_lh_area_postcentral	cortical area	Area of postcentral in the left hemisphere generated by parcellation of the pial surface using Desikan-Killiany parcellation	https://open.win.ox.ac.uk/ukbiobank/big40/release2/stats33k/0737
738	26945	aparc-pial_lh_area_posteriorcingulate	cortical area	Area of posteriorcingulate in the left hemisphere generated by parcellation of the pial surface using Desikan-Killiany parcellation	https://open.win.ox.ac.uk/ukbiobank/big40/release2/stats33k/0738
739	26946	aparc-pial_lh_area_precentral	cortical area	Area of precentral in the left hemisphere generated by parcellation of the pial surface using Desikan-Killiany parcellation	https://open.win.ox.ac.uk/ukbiobank/big40/release2/stats33k/0739
740	26947	aparc-pial_lh_area_precuneus	cortical area	Area of precuneus in the left hemisphere generated by parcellation of the pial surface using Desikan-Killiany parcellation	https://open.win.ox.ac.uk/ukbiobank/big40/release2/stats33k/0740
741	26948	aparc-pial_lh_area_rostralanteriorcingulate	cortical area	Area of rostralanteriorcingulate in the left hemisphere generated by parcellation of the pial surface using Desikan-Killiany parcellation	https://open.win.ox.ac.uk/ukbiobank/big40/release2/stats33k/0741
742	26949	aparc-pial_lh_area_rostralmiddlefrontal	cortical area	Area of rostralmiddlefrontal in the left hemisphere generated by parcellation of the pial surface using Desikan-Killiany parcellation	https://open.win.ox.ac.uk/ukbiobank/big40/release2/stats33k/0742
743	26950	aparc-pial_lh_area_superiorfrontal	cortical area	Area of superiorfrontal in the left hemisphere generated by parcellation of the pial surface using Desikan-Killiany parcellation	https://open.win.ox.ac.uk/ukbiobank/big40/release2/stats33k/0743
744	26951	aparc-pial_lh_area_superiorparietal	cortical area	Area of superiorparietal in the left hemisphere generated by parcellation of the pial surface using Desikan-Killiany parcellation	https://open.win.ox.ac.uk/ukbiobank/big40/release2/stats33k/0744
745	26952	aparc-pial_lh_area_superiortemporal	cortical area	Area of superiortemporal in the left hemisphere generated by parcellation of the pial surface using Desikan-Killiany parcellation	https://open.win.ox.ac.uk/ukbiobank/big40/release2/stats33k/0745
746	26953	aparc-pial_lh_area_supramarginal	cortical area	Area of supramarginal in the left hemisphere generated by parcellation of the pial surface using Desikan-Killiany parcellation	https://open.win.ox.ac.uk/ukbiobank/big40/release2/stats33k/0746
747	26954	aparc-pial_lh_area_frontalpole	cortical area	Area of frontalpole in the left hemisphere generated by parcellation of the pial surface using Desikan-Killiany parcellation	https://open.win.ox.ac.uk/ukbiobank/big40/release2/stats33k/0747
748	26955	aparc-pial_lh_area_transversetemporal	cortical area	Area of transversetemporal in the left hemisphere generated by parcellation of the pial surface using Desikan-Killiany parcellation	https://open.win.ox.ac.uk/ukbiobank/big40/release2/stats33k/0748
749	26956	aparc-pial_rh_area_TotalSurface	cortical area	Area of TotalSurface in the right hemisphere generated by parcellation of the pial surface using Desikan-Killiany parcellation	https://open.win.ox.ac.uk/ukbiobank/big40/release2/stats33k/0749
750	26957	aparc-pial_rh_area_bankssts	cortical area	Area of bankssts in the right hemisphere generated by parcellation of the pial surface using Desikan-Killiany parcellation	https://open.win.ox.ac.uk/ukbiobank/big40/release2/stats33k/0750
751	26958	aparc-pial_rh_area_caudalanteriorcingulate	cortical area	Area of caudalanteriorcingulate in the right hemisphere generated by parcellation of the pial surface using Desikan-Killiany parcellation	https://open.win.ox.ac.uk/ukbiobank/big40/release2/stats33k/0751
752	26959	aparc-pial_rh_area_caudalmiddlefrontal	cortical area	Area of caudalmiddlefrontal in the right hemisphere generated by parcellation of the pial surface using Desikan-Killiany parcellation	https://open.win.ox.ac.uk/ukbiobank/big40/release2/stats33k/0752
753	26960	aparc-pial_rh_area_cuneus	cortical area	Area of cuneus in the right hemisphere generated by parcellation of the pial surface using Desikan-Killiany parcellation	https://open.win.ox.ac.uk/ukbiobank/big40/release2/stats33k/0753
754	26961	aparc-pial_rh_area_entorhinal	cortical area	Area of entorhinal in the right hemisphere generated by parcellation of the pial surface using Desikan-Killiany parcellation	https://open.win.ox.ac.uk/ukbiobank/big40/release2/stats33k/0754
755	26962	aparc-pial_rh_area_fusiform	cortical area	Area of fusiform in the right hemisphere generated by parcellation of the pial surface using Desikan-Killiany parcellation	https://open.win.ox.ac.uk/ukbiobank/big40/release2/stats33k/0755
756	26963	aparc-pial_rh_area_inferiorparietal	cortical area	Area of inferiorparietal in the right hemisphere generated by parcellation of the pial surface using Desikan-Killiany parcellation	https://open.win.ox.ac.uk/ukbiobank/big40/release2/stats33k/0756
757	26964	aparc-pial_rh_area_inferiortemporal	cortical area	Area of inferiortemporal in the right hemisphere generated by parcellation of the pial surface using Desikan-Killiany parcellation	https://open.win.ox.ac.uk/ukbiobank/big40/release2/stats33k/0757
758	26965	aparc-pial_rh_area_isthmuscingulate	cortical area	Area of isthmuscingulate in the right hemisphere generated by parcellation of the pial surface using Desikan-Killiany parcellation	https://open.win.ox.ac.uk/ukbiobank/big40/release2/stats33k/0758
759	26966	aparc-pial_rh_area_lateraloccipital	cortical area	Area of lateraloccipital in the right hemisphere generated by parcellation of the pial surface using Desikan-Killiany parcellation	https://open.win.ox.ac.uk/ukbiobank/big40/release2/stats33k/0759
760	26967	aparc-pial_rh_area_lateralorbitofrontal	cortical area	Area of lateralorbitofrontal in the right hemisphere generated by parcellation of the pial surface using Desikan-Killiany parcellation	https://open.win.ox.ac.uk/ukbiobank/big40/release2/stats33k/0760
761	26968	aparc-pial_rh_area_lingual	cortical area	Area of lingual in the right hemisphere generated by parcellation of the pial surface using Desikan-Killiany parcellation	https://open.win.ox.ac.uk/ukbiobank/big40/release2/stats33k/0761
762	26969	aparc-pial_rh_area_medialorbitofrontal	cortical area	Area of medialorbitofrontal in the right hemisphere generated by parcellation of the pial surface using Desikan-Killiany parcellation	https://open.win.ox.ac.uk/ukbiobank/big40/release2/stats33k/0762
763	26970	aparc-pial_rh_area_middletemporal	cortical area	Area of middletemporal in the right hemisphere generated by parcellation of the pial surface using Desikan-Killiany parcellation	https://open.win.ox.ac.uk/ukbiobank/big40/release2/stats33k/0763
764	26971	aparc-pial_rh_area_parahippocampal	cortical area	Area of parahippocampal in the right hemisphere generated by parcellation of the pial surface using Desikan-Killiany parcellation	https://open.win.ox.ac.uk/ukbiobank/big40/release2/stats33k/0764
765	26972	aparc-pial_rh_area_paracentral	cortical area	Area of paracentral in the right hemisphere generated by parcellation of the pial surface using Desikan-Killiany parcellation	https://open.win.ox.ac.uk/ukbiobank/big40/release2/stats33k/0765
766	26973	aparc-pial_rh_area_parsopercularis	cortical area	Area of parsopercularis in the right hemisphere generated by parcellation of the pial surface using Desikan-Killiany parcellation	https://open.win.ox.ac.uk/ukbiobank/big40/release2/stats33k/0766
767	26974	aparc-pial_rh_area_parsorbitalis	cortical area	Area of parsorbitalis in the right hemisphere generated by parcellation of the pial surface using Desikan-Killiany parcellation	https://open.win.ox.ac.uk/ukbiobank/big40/release2/stats33k/0767
768	26975	aparc-pial_rh_area_parstriangularis	cortical area	Area of parstriangularis in the right hemisphere generated by parcellation of the pial surface using Desikan-Killiany parcellation	https://open.win.ox.ac.uk/ukbiobank/big40/release2/stats33k/0768
769	26976	aparc-pial_rh_area_pericalcarine	cortical area	Area of pericalcarine in the right hemisphere generated by parcellation of the pial surface using Desikan-Killiany parcellation	https://open.win.ox.ac.uk/ukbiobank/big40/release2/stats33k/0769
770	26977	aparc-pial_rh_area_postcentral	cortical area	Area of postcentral in the right hemisphere generated by parcellation of the pial surface using Desikan-Killiany parcellation	https://open.win.ox.ac.uk/ukbiobank/big40/release2/stats33k/0770
771	26978	aparc-pial_rh_area_posteriorcingulate	cortical area	Area of posteriorcingulate in the right hemisphere generated by parcellation of the pial surface using Desikan-Killiany parcellation	https://open.win.ox.ac.uk/ukbiobank/big40/release2/stats33k/0771
772	26979	aparc-pial_rh_area_precentral	cortical area	Area of precentral in the right hemisphere generated by parcellation of the pial surface using Desikan-Killiany parcellation	https://open.win.ox.ac.uk/ukbiobank/big40/release2/stats33k/0772
773	26980	aparc-pial_rh_area_precuneus	cortical area	Area of precuneus in the right hemisphere generated by parcellation of the pial surface using Desikan-Killiany parcellation	https://open.win.ox.ac.uk/ukbiobank/big40/release2/stats33k/0773
774	26981	aparc-pial_rh_area_rostralanteriorcingulate	cortical area	Area of rostralanteriorcingulate in the right hemisphere generated by parcellation of the pial surface using Desikan-Killiany parcellation	https://open.win.ox.ac.uk/ukbiobank/big40/release2/stats33k/0774
775	26982	aparc-pial_rh_area_rostralmiddlefrontal	cortical area	Area of rostralmiddlefrontal in the right hemisphere generated by parcellation of the pial surface using Desikan-Killiany parcellation	https://open.win.ox.ac.uk/ukbiobank/big40/release2/stats33k/0775
776	26983	aparc-pial_rh_area_superiorfrontal	cortical area	Area of superiorfrontal in the right hemisphere generated by parcellation of the pial surface using Desikan-Killiany parcellation	https://open.win.ox.ac.uk/ukbiobank/big40/release2/stats33k/0776
777	26984	aparc-pial_rh_area_superiorparietal	cortical area	Area of superiorparietal in the right hemisphere generated by parcellation of the pial surface using Desikan-Killiany parcellation	https://open.win.ox.ac.uk/ukbiobank/big40/release2/stats33k/0777
778	26985	aparc-pial_rh_area_superiortemporal	cortical area	Area of superiortemporal in the right hemisphere generated by parcellation of the pial surface using Desikan-Killiany parcellation	https://open.win.ox.ac.uk/ukbiobank/big40/release2/stats33k/0778
779	26986	aparc-pial_rh_area_supramarginal	cortical area	Area of supramarginal in the right hemisphere generated by parcellation of the pial surface using Desikan-Killiany parcellation	https://open.win.ox.ac.uk/ukbiobank/big40/release2/stats33k/0779
780	26987	aparc-pial_rh_area_frontalpole	cortical area	Area of frontalpole in the right hemisphere generated by parcellation of the pial surface using Desikan-Killiany parcellation	https://open.win.ox.ac.uk/ukbiobank/big40/release2/stats33k/0780
781	26988	aparc-pial_rh_area_transversetemporal	cortical area	Area of transversetemporal in the right hemisphere generated by parcellation of the pial surface using Desikan-Killiany parcellation	https://open.win.ox.ac.uk/ukbiobank/big40/release2/stats33k/0781
782	27059	BA-exvivo_lh_area_BA1	cortical area	Area of BA1 in the left hemisphere generated by parcellation of the white surface using BA_exvivo parcellation	https://open.win.ox.ac.uk/ukbiobank/big40/release2/stats33k/0782
783	27060	BA-exvivo_lh_area_BA2	cortical area	Area of BA2 in the left hemisphere generated by parcellation of the white surface using BA_exvivo parcellation	https://open.win.ox.ac.uk/ukbiobank/big40/release2/stats33k/0783
784	27061	BA-exvivo_lh_area_BA3a	cortical area	Area of BA3a in the left hemisphere generated by parcellation of the white surface using BA_exvivo parcellation	https://open.win.ox.ac.uk/ukbiobank/big40/release2/stats33k/0784
785	27062	BA-exvivo_lh_area_BA3b	cortical area	Area of BA3b in the left hemisphere generated by parcellation of the white surface using BA_exvivo parcellation	https://open.win.ox.ac.uk/ukbiobank/big40/release2/stats33k/0785
786	27063	BA-exvivo_lh_area_BA4a	cortical area	Area of BA4a in the left hemisphere generated by parcellation of the white surface using BA_exvivo parcellation	https://open.win.ox.ac.uk/ukbiobank/big40/release2/stats33k/0786
787	27064	BA-exvivo_lh_area_BA4p	cortical area	Area of BA4p in the left hemisphere generated by parcellation of the white surface using BA_exvivo parcellation	https://open.win.ox.ac.uk/ukbiobank/big40/release2/stats33k/0787
788	27065	BA-exvivo_lh_area_BA6	cortical area	Area of BA6 in the left hemisphere generated by parcellation of the white surface using BA_exvivo parcellation	https://open.win.ox.ac.uk/ukbiobank/big40/release2/stats33k/0788
789	27066	BA-exvivo_lh_area_BA44	cortical area	Area of BA44 in the left hemisphere generated by parcellation of the white surface using BA_exvivo parcellation	https://open.win.ox.ac.uk/ukbiobank/big40/release2/stats33k/0789
790	27067	BA-exvivo_lh_area_BA45	cortical area	Area of BA45 in the left hemisphere generated by parcellation of the white surface using BA_exvivo parcellation	https://open.win.ox.ac.uk/ukbiobank/big40/release2/stats33k/0790
791	27068	BA-exvivo_lh_area_V1	cortical area	Area of V1 in the left hemisphere generated by parcellation of the white surface using BA_exvivo parcellation	https://open.win.ox.ac.uk/ukbiobank/big40/release2/stats33k/0791
792	27069	BA-exvivo_lh_area_V2	cortical area	Area of V2 in the left hemisphere generated by parcellation of the white surface using BA_exvivo parcellation	https://open.win.ox.ac.uk/ukbiobank/big40/release2/stats33k/0792
793	27070	BA-exvivo_lh_area_MT	cortical area	Area of MT in the left hemisphere generated by parcellation of the white surface using BA_exvivo parcellation	https://open.win.ox.ac.uk/ukbiobank/big40/release2/stats33k/0793
794	27071	BA-exvivo_lh_area_perirhinal	cortical area	Area of perirhinal in the left hemisphere generated by parcellation of the white surface using BA_exvivo parcellation	https://open.win.ox.ac.uk/ukbiobank/big40/release2/stats33k/0794
795	27072	BA-exvivo_lh_area_entorhinal	cortical area	Area of entorhinal in the left hemisphere generated by parcellation of the white surface using BA_exvivo parcellation	https://open.win.ox.ac.uk/ukbiobank/big40/release2/stats33k/0795
796	27101	BA-exvivo_rh_area_BA1	cortical area	Area of BA1 in the right hemisphere generated by parcellation of the white surface using BA_exvivo parcellation	https://open.win.ox.ac.uk/ukbiobank/big40/release2/stats33k/0796
797	27102	BA-exvivo_rh_area_BA2	cortical area	Area of BA2 in the right hemisphere generated by parcellation of the white surface using BA_exvivo parcellation	https://open.win.ox.ac.uk/ukbiobank/big40/release2/stats33k/0797
798	27103	BA-exvivo_rh_area_BA3a	cortical area	Area of BA3a in the right hemisphere generated by parcellation of the white surface using BA_exvivo parcellation	https://open.win.ox.ac.uk/ukbiobank/big40/release2/stats33k/0798
799	27104	BA-exvivo_rh_area_BA3b	cortical area	Area of BA3b in the right hemisphere generated by parcellation of the white surface using BA_exvivo parcellation	https://open.win.ox.ac.uk/ukbiobank/big40/release2/stats33k/0799
800	27105	BA-exvivo_rh_area_BA4a	cortical area	Area of BA4a in the right hemisphere generated by parcellation of the white surface using BA_exvivo parcellation	https://open.win.ox.ac.uk/ukbiobank/big40/release2/stats33k/0800
801	27106	BA-exvivo_rh_area_BA4p	cortical area	Area of BA4p in the right hemisphere generated by parcellation of the white surface using BA_exvivo parcellation	https://open.win.ox.ac.uk/ukbiobank/big40/release2/stats33k/0801
802	27107	BA-exvivo_rh_area_BA6	cortical area	Area of BA6 in the right hemisphere generated by parcellation of the white surface using BA_exvivo parcellation	https://open.win.ox.ac.uk/ukbiobank/big40/release2/stats33k/0802
803	27108	BA-exvivo_rh_area_BA44	cortical area	Area of BA44 in the right hemisphere generated by parcellation of the white surface using BA_exvivo parcellation	https://open.win.ox.ac.uk/ukbiobank/big40/release2/stats33k/0803
804	27109	BA-exvivo_rh_area_BA45	cortical area	Area of BA45 in the right hemisphere generated by parcellation of the white surface using BA_exvivo parcellation	https://open.win.ox.ac.uk/ukbiobank/big40/release2/stats33k/0804
805	27110	BA-exvivo_rh_area_V1	cortical area	Area of V1 in the right hemisphere generated by parcellation of the white surface using BA_exvivo parcellation	https://open.win.ox.ac.uk/ukbiobank/big40/release2/stats33k/0805
806	27111	BA-exvivo_rh_area_V2	cortical area	Area of V2 in the right hemisphere generated by parcellation of the white surface using BA_exvivo parcellation	https://open.win.ox.ac.uk/ukbiobank/big40/release2/stats33k/0806
807	27112	BA-exvivo_rh_area_MT	cortical area	Area of MT in the right hemisphere generated by parcellation of the white surface using BA_exvivo parcellation	https://open.win.ox.ac.uk/ukbiobank/big40/release2/stats33k/0807
808	27113	BA-exvivo_rh_area_perirhinal	cortical area	Area of perirhinal in the right hemisphere generated by parcellation of the white surface using BA_exvivo parcellation	https://open.win.ox.ac.uk/ukbiobank/big40/release2/stats33k/0808
809	27114	BA-exvivo_rh_area_entorhinal	cortical area	Area of entorhinal in the right hemisphere generated by parcellation of the white surface using BA_exvivo parcellation	https://open.win.ox.ac.uk/ukbiobank/big40/release2/stats33k/0809
810	27143	aparc-DKTatlas_lh_area_caudalanteriorcingulate	cortical area	Area of caudalanteriorcingulate in the left hemisphere generated by parcellation of the white surface using DKT parcellation	https://open.win.ox.ac.uk/ukbiobank/big40/release2/stats33k/0810
811	27144	aparc-DKTatlas_lh_area_caudalmiddlefrontal	cortical area	Area of caudalmiddlefrontal in the left hemisphere generated by parcellation of the white surface using DKT parcellation	https://open.win.ox.ac.uk/ukbiobank/big40/release2/stats33k/0811
812	27145	aparc-DKTatlas_lh_area_cuneus	cortical area	Area of cuneus in the left hemisphere generated by parcellation of the white surface using DKT parcellation	https://open.win.ox.ac.uk/ukbiobank/big40/release2/stats33k/0812
813	27146	aparc-DKTatlas_lh_area_entorhinal	cortical area	Area of entorhinal in the left hemisphere generated by parcellation of the white surface using DKT parcellation	https://open.win.ox.ac.uk/ukbiobank/big40/release2/stats33k/0813
814	27147	aparc-DKTatlas_lh_area_fusiform	cortical area	Area of fusiform in the left hemisphere generated by parcellation of the white surface using DKT parcellation	https://open.win.ox.ac.uk/ukbiobank/big40/release2/stats33k/0814
815	27148	aparc-DKTatlas_lh_area_inferiorparietal	cortical area	Area of inferiorparietal in the left hemisphere generated by parcellation of the white surface using DKT parcellation	https://open.win.ox.ac.uk/ukbiobank/big40/release2/stats33k/0815
816	27149	aparc-DKTatlas_lh_area_inferiortemporal	cortical area	Area of inferiortemporal in the left hemisphere generated by parcellation of the white surface using DKT parcellation	https://open.win.ox.ac.uk/ukbiobank/big40/release2/stats33k/0816
817	27150	aparc-DKTatlas_lh_area_isthmuscingulate	cortical area	Area of isthmuscingulate in the left hemisphere generated by parcellation of the white surface using DKT parcellation	https://open.win.ox.ac.uk/ukbiobank/big40/release2/stats33k/0817
818	27151	aparc-DKTatlas_lh_area_lateraloccipital	cortical area	Area of lateraloccipital in the left hemisphere generated by parcellation of the white surface using DKT parcellation	https://open.win.ox.ac.uk/ukbiobank/big40/release2/stats33k/0818
819	27152	aparc-DKTatlas_lh_area_lateralorbitofrontal	cortical area	Area of lateralorbitofrontal in the left hemisphere generated by parcellation of the white surface using DKT parcellation	https://open.win.ox.ac.uk/ukbiobank/big40/release2/stats33k/0819
820	27153	aparc-DKTatlas_lh_area_lingual	cortical area	Area of lingual in the left hemisphere generated by parcellation of the white surface using DKT parcellation	https://open.win.ox.ac.uk/ukbiobank/big40/release2/stats33k/0820
821	27154	aparc-DKTatlas_lh_area_medialorbitofrontal	cortical area	Area of medialorbitofrontal in the left hemisphere generated by parcellation of the white surface using DKT parcellation	https://open.win.ox.ac.uk/ukbiobank/big40/release2/stats33k/0821
822	27155	aparc-DKTatlas_lh_area_middletemporal	cortical area	Area of middletemporal in the left hemisphere generated by parcellation of the white surface using DKT parcellation	https://open.win.ox.ac.uk/ukbiobank/big40/release2/stats33k/0822
823	27156	aparc-DKTatlas_lh_area_parahippocampal	cortical area	Area of parahippocampal in the left hemisphere generated by parcellation of the white surface using DKT parcellation	https://open.win.ox.ac.uk/ukbiobank/big40/release2/stats33k/0823
824	27157	aparc-DKTatlas_lh_area_paracentral	cortical area	Area of paracentral in the left hemisphere generated by parcellation of the white surface using DKT parcellation	https://open.win.ox.ac.uk/ukbiobank/big40/release2/stats33k/0824
825	27158	aparc-DKTatlas_lh_area_parsopercularis	cortical area	Area of parsopercularis in the left hemisphere generated by parcellation of the white surface using DKT parcellation	https://open.win.ox.ac.uk/ukbiobank/big40/release2/stats33k/0825
826	27159	aparc-DKTatlas_lh_area_parsorbitalis	cortical area	Area of parsorbitalis in the left hemisphere generated by parcellation of the white surface using DKT parcellation	https://open.win.ox.ac.uk/ukbiobank/big40/release2/stats33k/0826
827	27160	aparc-DKTatlas_lh_area_parstriangularis	cortical area	Area of parstriangularis in the left hemisphere generated by parcellation of the white surface using DKT parcellation	https://open.win.ox.ac.uk/ukbiobank/big40/release2/stats33k/0827
828	27161	aparc-DKTatlas_lh_area_pericalcarine	cortical area	Area of pericalcarine in the left hemisphere generated by parcellation of the white surface using DKT parcellation	https://open.win.ox.ac.uk/ukbiobank/big40/release2/stats33k/0828
829	27162	aparc-DKTatlas_lh_area_postcentral	cortical area	Area of postcentral in the left hemisphere generated by parcellation of the white surface using DKT parcellation	https://open.win.ox.ac.uk/ukbiobank/big40/release2/stats33k/0829
830	27163	aparc-DKTatlas_lh_area_posteriorcingulate	cortical area	Area of posteriorcingulate in the left hemisphere generated by parcellation of the white surface using DKT parcellation	https://open.win.ox.ac.uk/ukbiobank/big40/release2/stats33k/0830
831	27164	aparc-DKTatlas_lh_area_precentral	cortical area	Area of precentral in the left hemisphere generated by parcellation of the white surface using DKT parcellation	https://open.win.ox.ac.uk/ukbiobank/big40/release2/stats33k/0831
832	27165	aparc-DKTatlas_lh_area_precuneus	cortical area	Area of precuneus in the left hemisphere generated by parcellation of the white surface using DKT parcellation	https://open.win.ox.ac.uk/ukbiobank/big40/release2/stats33k/0832
833	27166	aparc-DKTatlas_lh_area_rostralanteriorcingulate	cortical area	Area of rostralanteriorcingulate in the left hemisphere generated by parcellation of the white surface using DKT parcellation	https://open.win.ox.ac.uk/ukbiobank/big40/release2/stats33k/0833
834	27167	aparc-DKTatlas_lh_area_rostralmiddlefrontal	cortical area	Area of rostralmiddlefrontal in the left hemisphere generated by parcellation of the white surface using DKT parcellation	https://open.win.ox.ac.uk/ukbiobank/big40/release2/stats33k/0834
835	27168	aparc-DKTatlas_lh_area_superiorfrontal	cortical area	Area of superiorfrontal in the left hemisphere generated by parcellation of the white surface using DKT parcellation	https://open.win.ox.ac.uk/ukbiobank/big40/release2/stats33k/0835
836	27169	aparc-DKTatlas_lh_area_superiorparietal	cortical area	Area of superiorparietal in the left hemisphere generated by parcellation of the white surface using DKT parcellation	https://open.win.ox.ac.uk/ukbiobank/big40/release2/stats33k/0836
837	27170	aparc-DKTatlas_lh_area_superiortemporal	cortical area	Area of superiortemporal in the left hemisphere generated by parcellation of the white surface using DKT parcellation	https://open.win.ox.ac.uk/ukbiobank/big40/release2/stats33k/0837
838	27171	aparc-DKTatlas_lh_area_supramarginal	cortical area	Area of supramarginal in the left hemisphere generated by parcellation of the white surface using DKT parcellation	https://open.win.ox.ac.uk/ukbiobank/big40/release2/stats33k/0838
839	27172	aparc-DKTatlas_lh_area_transversetemporal	cortical area	Area of transversetemporal in the left hemisphere generated by parcellation of the white surface using DKT parcellation	https://open.win.ox.ac.uk/ukbiobank/big40/release2/stats33k/0839
840	27173	aparc-DKTatlas_lh_area_insula	cortical area	Area of insula in the left hemisphere generated by parcellation of the white surface using DKT parcellation	https://open.win.ox.ac.uk/ukbiobank/big40/release2/stats33k/0840
841	27236	aparc-DKTatlas_rh_area_caudalanteriorcingulate	cortical area	Area of caudalanteriorcingulate in the right hemisphere generated by parcellation of the white surface using DKT parcellation	https://open.win.ox.ac.uk/ukbiobank/big40/release2/stats33k/0841
842	27237	aparc-DKTatlas_rh_area_caudalmiddlefrontal	cortical area	Area of caudalmiddlefrontal in the right hemisphere generated by parcellation of the white surface using DKT parcellation	https://open.win.ox.ac.uk/ukbiobank/big40/release2/stats33k/0842
843	27238	aparc-DKTatlas_rh_area_cuneus	cortical area	Area of cuneus in the right hemisphere generated by parcellation of the white surface using DKT parcellation	https://open.win.ox.ac.uk/ukbiobank/big40/release2/stats33k/0843
844	27239	aparc-DKTatlas_rh_area_entorhinal	cortical area	Area of entorhinal in the right hemisphere generated by parcellation of the white surface using DKT parcellation	https://open.win.ox.ac.uk/ukbiobank/big40/release2/stats33k/0844
845	27240	aparc-DKTatlas_rh_area_fusiform	cortical area	Area of fusiform in the right hemisphere generated by parcellation of the white surface using DKT parcellation	https://open.win.ox.ac.uk/ukbiobank/big40/release2/stats33k/0845
846	27241	aparc-DKTatlas_rh_area_inferiorparietal	cortical area	Area of inferiorparietal in the right hemisphere generated by parcellation of the white surface using DKT parcellation	https://open.win.ox.ac.uk/ukbiobank/big40/release2/stats33k/0846
847	27242	aparc-DKTatlas_rh_area_inferiortemporal	cortical area	Area of inferiortemporal in the right hemisphere generated by parcellation of the white surface using DKT parcellation	https://open.win.ox.ac.uk/ukbiobank/big40/release2/stats33k/0847
848	27243	aparc-DKTatlas_rh_area_isthmuscingulate	cortical area	Area of isthmuscingulate in the right hemisphere generated by parcellation of the white surface using DKT parcellation	https://open.win.ox.ac.uk/ukbiobank/big40/release2/stats33k/0848
849	27244	aparc-DKTatlas_rh_area_lateraloccipital	cortical area	Area of lateraloccipital in the right hemisphere generated by parcellation of the white surface using DKT parcellation	https://open.win.ox.ac.uk/ukbiobank/big40/release2/stats33k/0849
850	27245	aparc-DKTatlas_rh_area_lateralorbitofrontal	cortical area	Area of lateralorbitofrontal in the right hemisphere generated by parcellation of the white surface using DKT parcellation	https://open.win.ox.ac.uk/ukbiobank/big40/release2/stats33k/0850
851	27246	aparc-DKTatlas_rh_area_lingual	cortical area	Area of lingual in the right hemisphere generated by parcellation of the white surface using DKT parcellation	https://open.win.ox.ac.uk/ukbiobank/big40/release2/stats33k/0851
852	27247	aparc-DKTatlas_rh_area_medialorbitofrontal	cortical area	Area of medialorbitofrontal in the right hemisphere generated by parcellation of the white surface using DKT parcellation	https://open.win.ox.ac.uk/ukbiobank/big40/release2/stats33k/0852
853	27248	aparc-DKTatlas_rh_area_middletemporal	cortical area	Area of middletemporal in the right hemisphere generated by parcellation of the white surface using DKT parcellation	https://open.win.ox.ac.uk/ukbiobank/big40/release2/stats33k/0853
854	27249	aparc-DKTatlas_rh_area_parahippocampal	cortical area	Area of parahippocampal in the right hemisphere generated by parcellation of the white surface using DKT parcellation	https://open.win.ox.ac.uk/ukbiobank/big40/release2/stats33k/0854
855	27250	aparc-DKTatlas_rh_area_paracentral	cortical area	Area of paracentral in the right hemisphere generated by parcellation of the white surface using DKT parcellation	https://open.win.ox.ac.uk/ukbiobank/big40/release2/stats33k/0855
856	27251	aparc-DKTatlas_rh_area_parsopercularis	cortical area	Area of parsopercularis in the right hemisphere generated by parcellation of the white surface using DKT parcellation	https://open.win.ox.ac.uk/ukbiobank/big40/release2/stats33k/0856
857	27252	aparc-DKTatlas_rh_area_parsorbitalis	cortical area	Area of parsorbitalis in the right hemisphere generated by parcellation of the white surface using DKT parcellation	https://open.win.ox.ac.uk/ukbiobank/big40/release2/stats33k/0857
858	27253	aparc-DKTatlas_rh_area_parstriangularis	cortical area	Area of parstriangularis in the right hemisphere generated by parcellation of the white surface using DKT parcellation	https://open.win.ox.ac.uk/ukbiobank/big40/release2/stats33k/0858
859	27254	aparc-DKTatlas_rh_area_pericalcarine	cortical area	Area of pericalcarine in the right hemisphere generated by parcellation of the white surface using DKT parcellation	https://open.win.ox.ac.uk/ukbiobank/big40/release2/stats33k/0859
860	27255	aparc-DKTatlas_rh_area_postcentral	cortical area	Area of postcentral in the right hemisphere generated by parcellation of the white surface using DKT parcellation	https://open.win.ox.ac.uk/ukbiobank/big40/release2/stats33k/0860
861	27256	aparc-DKTatlas_rh_area_posteriorcingulate	cortical area	Area of posteriorcingulate in the right hemisphere generated by parcellation of the white surface using DKT parcellation	https://open.win.ox.ac.uk/ukbiobank/big40/release2/stats33k/0861
862	27257	aparc-DKTatlas_rh_area_precentral	cortical area	Area of precentral in the right hemisphere generated by parcellation of the white surface using DKT parcellation	https://open.win.ox.ac.uk/ukbiobank/big40/release2/stats33k/0862
863	27258	aparc-DKTatlas_rh_area_precuneus	cortical area	Area of precuneus in the right hemisphere generated by parcellation of the white surface using DKT parcellation	https://open.win.ox.ac.uk/ukbiobank/big40/release2/stats33k/0863
864	27259	aparc-DKTatlas_rh_area_rostralanteriorcingulate	cortical area	Area of rostralanteriorcingulate in the right hemisphere generated by parcellation of the white surface using DKT parcellation	https://open.win.ox.ac.uk/ukbiobank/big40/release2/stats33k/0864
865	27260	aparc-DKTatlas_rh_area_rostralmiddlefrontal	cortical area	Area of rostralmiddlefrontal in the right hemisphere generated by parcellation of the white surface using DKT parcellation	https://open.win.ox.ac.uk/ukbiobank/big40/release2/stats33k/0865
866	27261	aparc-DKTatlas_rh_area_superiorfrontal	cortical area	Area of superiorfrontal in the right hemisphere generated by parcellation of the white surface using DKT parcellation	https://open.win.ox.ac.uk/ukbiobank/big40/release2/stats33k/0866
867	27262	aparc-DKTatlas_rh_area_superiorparietal	cortical area	Area of superiorparietal in the right hemisphere generated by parcellation of the white surface using DKT parcellation	https://open.win.ox.ac.uk/ukbiobank/big40/release2/stats33k/0867
868	27263	aparc-DKTatlas_rh_area_superiortemporal	cortical area	Area of superiortemporal in the right hemisphere generated by parcellation of the white surface using DKT parcellation	https://open.win.ox.ac.uk/ukbiobank/big40/release2/stats33k/0868
869	27264	aparc-DKTatlas_rh_area_supramarginal	cortical area	Area of supramarginal in the right hemisphere generated by parcellation of the white surface using DKT parcellation	https://open.win.ox.ac.uk/ukbiobank/big40/release2/stats33k/0869
870	27265	aparc-DKTatlas_rh_area_transversetemporal	cortical area	Area of transversetemporal in the right hemisphere generated by parcellation of the white surface using DKT parcellation	https://open.win.ox.ac.uk/ukbiobank/big40/release2/stats33k/0870
871	27266	aparc-DKTatlas_rh_area_insula	cortical area	Area of insula in the right hemisphere generated by parcellation of the white surface using DKT parcellation	https://open.win.ox.ac.uk/ukbiobank/big40/release2/stats33k/0871
872	27329	aparc-a2009s_lh_area_G+S-frontomargin	cortical area	Area of G+S-frontomargin in the left hemisphere generated by parcellation of the white surface using Destrieux (a2009s) parcellation	https://open.win.ox.ac.uk/ukbiobank/big40/release2/stats33k/0872
873	27330	aparc-a2009s_lh_area_G+S-occipital-inf	cortical area	Area of G+S-occipital-inf in the left hemisphere generated by parcellation of the white surface using Destrieux (a2009s) parcellation	https://open.win.ox.ac.uk/ukbiobank/big40/release2/stats33k/0873
874	27331	aparc-a2009s_lh_area_G+S-paracentral	cortical area	Area of G+S-paracentral in the left hemisphere generated by parcellation of the white surface using Destrieux (a2009s) parcellation	https://open.win.ox.ac.uk/ukbiobank/big40/release2/stats33k/0874
875	27332	aparc-a2009s_lh_area_G+S-subcentral	cortical area	Area of G+S-subcentral in the left hemisphere generated by parcellation of the white surface using Destrieux (a2009s) parcellation	https://open.win.ox.ac.uk/ukbiobank/big40/release2/stats33k/0875
876	27333	aparc-a2009s_lh_area_G+S-transv-frontopol	cortical area	Area of G+S-transv-frontopol in the left hemisphere generated by parcellation of the white surface using Destrieux (a2009s) parcellation	https://open.win.ox.ac.uk/ukbiobank/big40/release2/stats33k/0876
877	27334	aparc-a2009s_lh_area_G+S-cingul-Ant	cortical area	Area of G+S-cingul-Ant in the left hemisphere generated by parcellation of the white surface using Destrieux (a2009s) parcellation	https://open.win.ox.ac.uk/ukbiobank/big40/release2/stats33k/0877
878	27335	aparc-a2009s_lh_area_G+S-cingul-Mid-Ant	cortical area	Area of G+S-cingul-Mid-Ant in the left hemisphere generated by parcellation of the white surface using Destrieux (a2009s) parcellation	https://open.win.ox.ac.uk/ukbiobank/big40/release2/stats33k/0878
879	27336	aparc-a2009s_lh_area_G+S-cingul-Mid-Post	cortical area	Area of G+S-cingul-Mid-Post in the left hemisphere generated by parcellation of the white surface using Destrieux (a2009s) parcellation	https://open.win.ox.ac.uk/ukbiobank/big40/release2/stats33k/0879
880	27337	aparc-a2009s_lh_area_G-cingul-Post-dorsal	cortical area	Area of G-cingul-Post-dorsal in the left hemisphere generated by parcellation of the white surface using Destrieux (a2009s) parcellation	https://open.win.ox.ac.uk/ukbiobank/big40/release2/stats33k/0880
881	27338	aparc-a2009s_lh_area_G-cingul-Post-ventral	cortical area	Area of G-cingul-Post-ventral in the left hemisphere generated by parcellation of the white surface using Destrieux (a2009s) parcellation	https://open.win.ox.ac.uk/ukbiobank/big40/release2/stats33k/0881
882	27339	aparc-a2009s_lh_area_G-cuneus	cortical area	Area of G-cuneus in the left hemisphere generated by parcellation of the white surface using Destrieux (a2009s) parcellation	https://open.win.ox.ac.uk/ukbiobank/big40/release2/stats33k/0882
883	27340	aparc-a2009s_lh_area_G-front-inf-Opercular	cortical area	Area of G-front-inf-Opercular in the left hemisphere generated by parcellation of the white surface using Destrieux (a2009s) parcellation	https://open.win.ox.ac.uk/ukbiobank/big40/release2/stats33k/0883
884	27341	aparc-a2009s_lh_area_G-front-inf-Orbital	cortical area	Area of G-front-inf-Orbital in the left hemisphere generated by parcellation of the white surface using Destrieux (a2009s) parcellation	https://open.win.ox.ac.uk/ukbiobank/big40/release2/stats33k/0884
885	27342	aparc-a2009s_lh_area_G-front-inf-Triangul	cortical area	Area of G-front-inf-Triangul in the left hemisphere generated by parcellation of the white surface using Destrieux (a2009s) parcellation	https://open.win.ox.ac.uk/ukbiobank/big40/release2/stats33k/0885
886	27343	aparc-a2009s_lh_area_G-front-middle	cortical area	Area of G-front-middle in the left hemisphere generated by parcellation of the white surface using Destrieux (a2009s) parcellation	https://open.win.ox.ac.uk/ukbiobank/big40/release2/stats33k/0886
887	27344	aparc-a2009s_lh_area_G-front-sup	cortical area	Area of G-front-sup in the left hemisphere generated by parcellation of the white surface using Destrieux (a2009s) parcellation	https://open.win.ox.ac.uk/ukbiobank/big40/release2/stats33k/0887
888	27345	aparc-a2009s_lh_area_G-Ins-lg+S-cent-ins	cortical area	Area of G-Ins-lg+S-cent-ins in the left hemisphere generated by parcellation of the white surface using Destrieux (a2009s) parcellation	https://open.win.ox.ac.uk/ukbiobank/big40/release2/stats33k/0888
889	27346	aparc-a2009s_lh_area_G-insular-short	cortical area	Area of G-insular-short in the left hemisphere generated by parcellation of the white surface using Destrieux (a2009s) parcellation	https://open.win.ox.ac.uk/ukbiobank/big40/release2/stats33k/0889
890	27347	aparc-a2009s_lh_area_G-occipital-middle	cortical area	Area of G-occipital-middle in the left hemisphere generated by parcellation of the white surface using Destrieux (a2009s) parcellation	https://open.win.ox.ac.uk/ukbiobank/big40/release2/stats33k/0890
891	27348	aparc-a2009s_lh_area_G-occipital-sup	cortical area	Area of G-occipital-sup in the left hemisphere generated by parcellation of the white surface using Destrieux (a2009s) parcellation	https://open.win.ox.ac.uk/ukbiobank/big40/release2/stats33k/0891
892	27349	aparc-a2009s_lh_area_G-oc-temp-lat-fusifor	cortical area	Area of G-oc-temp-lat-fusifor in the left hemisphere generated by parcellation of the white surface using Destrieux (a2009s) parcellation	https://open.win.ox.ac.uk/ukbiobank/big40/release2/stats33k/0892
893	27350	aparc-a2009s_lh_area_G-oc-temp-med-Lingual	cortical area	Area of G-oc-temp-med-Lingual in the left hemisphere generated by parcellation of the white surface using Destrieux (a2009s) parcellation	https://open.win.ox.ac.uk/ukbiobank/big40/release2/stats33k/0893
894	27351	aparc-a2009s_lh_area_G-oc-temp-med-Parahip	cortical area	Area of G-oc-temp-med-Parahip in the left hemisphere generated by parcellation of the white surface using Destrieux (a2009s) parcellation	https://open.win.ox.ac.uk/ukbiobank/big40/release2/stats33k/0894
895	27352	aparc-a2009s_lh_area_G-orbital	cortical area	Area of G-orbital in the left hemisphere generated by parcellation of the white surface using Destrieux (a2009s) parcellation	https://open.win.ox.ac.uk/ukbiobank/big40/release2/stats33k/0895
896	27353	aparc-a2009s_lh_area_G-pariet-inf-Angular	cortical area	Area of G-pariet-inf-Angular in the left hemisphere generated by parcellation of the white surface using Destrieux (a2009s) parcellation	https://open.win.ox.ac.uk/ukbiobank/big40/release2/stats33k/0896
897	27354	aparc-a2009s_lh_area_G-pariet-inf-Supramar	cortical area	Area of G-pariet-inf-Supramar in the left hemisphere generated by parcellation of the white surface using Destrieux (a2009s) parcellation	https://open.win.ox.ac.uk/ukbiobank/big40/release2/stats33k/0897
898	27355	aparc-a2009s_lh_area_G-parietal-sup	cortical area	Area of G-parietal-sup in the left hemisphere generated by parcellation of the white surface using Destrieux (a2009s) parcellation	https://open.win.ox.ac.uk/ukbiobank/big40/release2/stats33k/0898
899	27356	aparc-a2009s_lh_area_G-postcentral	cortical area	Area of G-postcentral in the left hemisphere generated by parcellation of the white surface using Destrieux (a2009s) parcellation	https://open.win.ox.ac.uk/ukbiobank/big40/release2/stats33k/0899
900	27357	aparc-a2009s_lh_area_G-precentral	cortical area	Area of G-precentral in the left hemisphere generated by parcellation of the white surface using Destrieux (a2009s) parcellation	https://open.win.ox.ac.uk/ukbiobank/big40/release2/stats33k/0900
901	27358	aparc-a2009s_lh_area_G-precuneus	cortical area	Area of G-precuneus in the left hemisphere generated by parcellation of the white surface using Destrieux (a2009s) parcellation	https://open.win.ox.ac.uk/ukbiobank/big40/release2/stats33k/0901
902	27359	aparc-a2009s_lh_area_G-rectus	cortical area	Area of G-rectus in the left hemisphere generated by parcellation of the white surface using Destrieux (a2009s) parcellation	https://open.win.ox.ac.uk/ukbiobank/big40/release2/stats33k/0902
903	27360	aparc-a2009s_lh_area_G-subcallosal	cortical area	Area of G-subcallosal in the left hemisphere generated by parcellation of the white surface using Destrieux (a2009s) parcellation	https://open.win.ox.ac.uk/ukbiobank/big40/release2/stats33k/0903
904	27361	aparc-a2009s_lh_area_G-temp-sup-G-T-transv	cortical area	Area of G-temp-sup-G-T-transv in the left hemisphere generated by parcellation of the white surface using Destrieux (a2009s) parcellation	https://open.win.ox.ac.uk/ukbiobank/big40/release2/stats33k/0904
905	27362	aparc-a2009s_lh_area_G-temp-sup-Lateral	cortical area	Area of G-temp-sup-Lateral in the left hemisphere generated by parcellation of the white surface using Destrieux (a2009s) parcellation	https://open.win.ox.ac.uk/ukbiobank/big40/release2/stats33k/0905
906	27363	aparc-a2009s_lh_area_G-temp-sup-Plan-polar	cortical area	Area of G-temp-sup-Plan-polar in the left hemisphere generated by parcellation of the white surface using Destrieux (a2009s) parcellation	https://open.win.ox.ac.uk/ukbiobank/big40/release2/stats33k/0906
907	27364	aparc-a2009s_lh_area_G-temp-sup-Plan-tempo	cortical area	Area of G-temp-sup-Plan-tempo in the left hemisphere generated by parcellation of the white surface using Destrieux (a2009s) parcellation	https://open.win.ox.ac.uk/ukbiobank/big40/release2/stats33k/0907
908	27365	aparc-a2009s_lh_area_G-temporal-inf	cortical area	Area of G-temporal-inf in the left hemisphere generated by parcellation of the white surface using Destrieux (a2009s) parcellation	https://open.win.ox.ac.uk/ukbiobank/big40/release2/stats33k/0908
909	27366	aparc-a2009s_lh_area_G-temporal-middle	cortical area	Area of G-temporal-middle in the left hemisphere generated by parcellation of the white surface using Destrieux (a2009s) parcellation	https://open.win.ox.ac.uk/ukbiobank/big40/release2/stats33k/0909
910	27367	aparc-a2009s_lh_area_Lat-Fis-ant-Horizont	cortical area	Area of Lat-Fis-ant-Horizont in the left hemisphere generated by parcellation of the white surface using Destrieux (a2009s) parcellation	https://open.win.ox.ac.uk/ukbiobank/big40/release2/stats33k/0910
911	27368	aparc-a2009s_lh_area_Lat-Fis-ant-Vertical	cortical area	Area of Lat-Fis-ant-Vertical in the left hemisphere generated by parcellation of the white surface using Destrieux (a2009s) parcellation	https://open.win.ox.ac.uk/ukbiobank/big40/release2/stats33k/0911
912	27369	aparc-a2009s_lh_area_Lat-Fis-post	cortical area	Area of Lat-Fis-post in the left hemisphere generated by parcellation of the white surface using Destrieux (a2009s) parcellation	https://open.win.ox.ac.uk/ukbiobank/big40/release2/stats33k/0912
913	27370	aparc-a2009s_lh_area_Pole-occipital	cortical area	Area of Pole-occipital in the left hemisphere generated by parcellation of the white surface using Destrieux (a2009s) parcellation	https://open.win.ox.ac.uk/ukbiobank/big40/release2/stats33k/0913
914	27371	aparc-a2009s_lh_area_Pole-temporal	cortical area	Area of Pole-temporal in the left hemisphere generated by parcellation of the white surface using Destrieux (a2009s) parcellation	https://open.win.ox.ac.uk/ukbiobank/big40/release2/stats33k/0914
915	27372	aparc-a2009s_lh_area_S-calcarine	cortical area	Area of S-calcarine in the left hemisphere generated by parcellation of the white surface using Destrieux (a2009s) parcellation	https://open.win.ox.ac.uk/ukbiobank/big40/release2/stats33k/0915
916	27373	aparc-a2009s_lh_area_S-central	cortical area	Area of S-central in the left hemisphere generated by parcellation of the white surface using Destrieux (a2009s) parcellation	https://open.win.ox.ac.uk/ukbiobank/big40/release2/stats33k/0916
917	27374	aparc-a2009s_lh_area_S-cingul-Marginalis	cortical area	Area of S-cingul-Marginalis in the left hemisphere generated by parcellation of the white surface using Destrieux (a2009s) parcellation	https://open.win.ox.ac.uk/ukbiobank/big40/release2/stats33k/0917
918	27375	aparc-a2009s_lh_area_S-circular-insula-ant	cortical area	Area of S-circular-insula-ant in the left hemisphere generated by parcellation of the white surface using Destrieux (a2009s) parcellation	https://open.win.ox.ac.uk/ukbiobank/big40/release2/stats33k/0918
919	27376	aparc-a2009s_lh_area_S-circular-insula-inf	cortical area	Area of S-circular-insula-inf in the left hemisphere generated by parcellation of the white surface using Destrieux (a2009s) parcellation	https://open.win.ox.ac.uk/ukbiobank/big40/release2/stats33k/0919
920	27377	aparc-a2009s_lh_area_S-circular-insula-sup	cortical area	Area of S-circular-insula-sup in the left hemisphere generated by parcellation of the white surface using Destrieux (a2009s) parcellation	https://open.win.ox.ac.uk/ukbiobank/big40/release2/stats33k/0920
921	27378	aparc-a2009s_lh_area_S-collat-transv-ant	cortical area	Area of S-collat-transv-ant in the left hemisphere generated by parcellation of the white surface using Destrieux (a2009s) parcellation	https://open.win.ox.ac.uk/ukbiobank/big40/release2/stats33k/0921
922	27379	aparc-a2009s_lh_area_S-collat-transv-post	cortical area	Area of S-collat-transv-post in the left hemisphere generated by parcellation of the white surface using Destrieux (a2009s) parcellation	https://open.win.ox.ac.uk/ukbiobank/big40/release2/stats33k/0922
923	27380	aparc-a2009s_lh_area_S-front-inf	cortical area	Area of S-front-inf in the left hemisphere generated by parcellation of the white surface using Destrieux (a2009s) parcellation	https://open.win.ox.ac.uk/ukbiobank/big40/release2/stats33k/0923
924	27381	aparc-a2009s_lh_area_S-front-middle	cortical area	Area of S-front-middle in the left hemisphere generated by parcellation of the white surface using Destrieux (a2009s) parcellation	https://open.win.ox.ac.uk/ukbiobank/big40/release2/stats33k/0924
925	27382	aparc-a2009s_lh_area_S-front-sup	cortical area	Area of S-front-sup in the left hemisphere generated by parcellation of the white surface using Destrieux (a2009s) parcellation	https://open.win.ox.ac.uk/ukbiobank/big40/release2/stats33k/0925
926	27383	aparc-a2009s_lh_area_S-interm-prim-Jensen	cortical area	Area of S-interm-prim-Jensen in the left hemisphere generated by parcellation of the white surface using Destrieux (a2009s) parcellation	https://open.win.ox.ac.uk/ukbiobank/big40/release2/stats33k/0926
927	27384	aparc-a2009s_lh_area_S-intrapariet+P-trans	cortical area	Area of S-intrapariet+P-trans in the left hemisphere generated by parcellation of the white surface using Destrieux (a2009s) parcellation	https://open.win.ox.ac.uk/ukbiobank/big40/release2/stats33k/0927
928	27385	aparc-a2009s_lh_area_S-oc-middle+Lunatus	cortical area	Area of S-oc-middle+Lunatus in the left hemisphere generated by parcellation of the white surface using Destrieux (a2009s) parcellation	https://open.win.ox.ac.uk/ukbiobank/big40/release2/stats33k/0928
929	27386	aparc-a2009s_lh_area_S-oc-sup+transversal	cortical area	Area of S-oc-sup+transversal in the left hemisphere generated by parcellation of the white surface using Destrieux (a2009s) parcellation	https://open.win.ox.ac.uk/ukbiobank/big40/release2/stats33k/0929
930	27387	aparc-a2009s_lh_area_S-occipital-ant	cortical area	Area of S-occipital-ant in the left hemisphere generated by parcellation of the white surface using Destrieux (a2009s) parcellation	https://open.win.ox.ac.uk/ukbiobank/big40/release2/stats33k/0930
931	27388	aparc-a2009s_lh_area_S-oc-temp-lat	cortical area	Area of S-oc-temp-lat in the left hemisphere generated by parcellation of the white surface using Destrieux (a2009s) parcellation	https://open.win.ox.ac.uk/ukbiobank/big40/release2/stats33k/0931
932	27389	aparc-a2009s_lh_area_S-oc-temp-med+Lingual	cortical area	Area of S-oc-temp-med+Lingual in the left hemisphere generated by parcellation of the white surface using Destrieux (a2009s) parcellation	https://open.win.ox.ac.uk/ukbiobank/big40/release2/stats33k/0932
933	27390	aparc-a2009s_lh_area_S-orbital-lateral	cortical area	Area of S-orbital-lateral in the left hemisphere generated by parcellation of the white surface using Destrieux (a2009s) parcellation	https://open.win.ox.ac.uk/ukbiobank/big40/release2/stats33k/0933
934	27391	aparc-a2009s_lh_area_S-orbital-med-olfact	cortical area	Area of S-orbital-med-olfact in the left hemisphere generated by parcellation of the white surface using Destrieux (a2009s) parcellation	https://open.win.ox.ac.uk/ukbiobank/big40/release2/stats33k/0934
935	27392	aparc-a2009s_lh_area_S-orbital-H-Shaped	cortical area	Area of S-orbital-H-Shaped in the left hemisphere generated by parcellation of the white surface using Destrieux (a2009s) parcellation	https://open.win.ox.ac.uk/ukbiobank/big40/release2/stats33k/0935
936	27393	aparc-a2009s_lh_area_S-parieto-occipital	cortical area	Area of S-parieto-occipital in the left hemisphere generated by parcellation of the white surface using Destrieux (a2009s) parcellation	https://open.win.ox.ac.uk/ukbiobank/big40/release2/stats33k/0936
937	27394	aparc-a2009s_lh_area_S-pericallosal	cortical area	Area of S-pericallosal in the left hemisphere generated by parcellation of the white surface using Destrieux (a2009s) parcellation	https://open.win.ox.ac.uk/ukbiobank/big40/release2/stats33k/0937
938	27395	aparc-a2009s_lh_area_S-postcentral	cortical area	Area of S-postcentral in the left hemisphere generated by parcellation of the white surface using Destrieux (a2009s) parcellation	https://open.win.ox.ac.uk/ukbiobank/big40/release2/stats33k/0938
939	27396	aparc-a2009s_lh_area_S-precentral-inf-part	cortical area	Area of S-precentral-inf-part in the left hemisphere generated by parcellation of the white surface using Destrieux (a2009s) parcellation	https://open.win.ox.ac.uk/ukbiobank/big40/release2/stats33k/0939
940	27397	aparc-a2009s_lh_area_S-precentral-sup-part	cortical area	Area of S-precentral-sup-part in the left hemisphere generated by parcellation of the white surface using Destrieux (a2009s) parcellation	https://open.win.ox.ac.uk/ukbiobank/big40/release2/stats33k/0940
941	27398	aparc-a2009s_lh_area_S-suborbital	cortical area	Area of S-suborbital in the left hemisphere generated by parcellation of the white surface using Destrieux (a2009s) parcellation	https://open.win.ox.ac.uk/ukbiobank/big40/release2/stats33k/0941
942	27399	aparc-a2009s_lh_area_S-subparietal	cortical area	Area of S-subparietal in the left hemisphere generated by parcellation of the white surface using Destrieux (a2009s) parcellation	https://open.win.ox.ac.uk/ukbiobank/big40/release2/stats33k/0942
943	27400	aparc-a2009s_lh_area_S-temporal-inf	cortical area	Area of S-temporal-inf in the left hemisphere generated by parcellation of the white surface using Destrieux (a2009s) parcellation	https://open.win.ox.ac.uk/ukbiobank/big40/release2/stats33k/0943
944	27401	aparc-a2009s_lh_area_S-temporal-sup	cortical area	Area of S-temporal-sup in the left hemisphere generated by parcellation of the white surface using Destrieux (a2009s) parcellation	https://open.win.ox.ac.uk/ukbiobank/big40/release2/stats33k/0944
945	27402	aparc-a2009s_lh_area_S-temporal-transverse	cortical area	Area of S-temporal-transverse in the left hemisphere generated by parcellation of the white surface using Destrieux (a2009s) parcellation	https://open.win.ox.ac.uk/ukbiobank/big40/release2/stats33k/0945
946	27551	aparc-a2009s_rh_area_G+S-frontomargin	cortical area	Area of G+S-frontomargin in the right hemisphere generated by parcellation of the white surface using Destrieux (a2009s) parcellation	https://open.win.ox.ac.uk/ukbiobank/big40/release2/stats33k/0946
947	27552	aparc-a2009s_rh_area_G+S-occipital-inf	cortical area	Area of G+S-occipital-inf in the right hemisphere generated by parcellation of the white surface using Destrieux (a2009s) parcellation	https://open.win.ox.ac.uk/ukbiobank/big40/release2/stats33k/0947
948	27553	aparc-a2009s_rh_area_G+S-paracentral	cortical area	Area of G+S-paracentral in the right hemisphere generated by parcellation of the white surface using Destrieux (a2009s) parcellation	https://open.win.ox.ac.uk/ukbiobank/big40/release2/stats33k/0948
949	27554	aparc-a2009s_rh_area_G+S-subcentral	cortical area	Area of G+S-subcentral in the right hemisphere generated by parcellation of the white surface using Destrieux (a2009s) parcellation	https://open.win.ox.ac.uk/ukbiobank/big40/release2/stats33k/0949
950	27555	aparc-a2009s_rh_area_G+S-transv-frontopol	cortical area	Area of G+S-transv-frontopol in the right hemisphere generated by parcellation of the white surface using Destrieux (a2009s) parcellation	https://open.win.ox.ac.uk/ukbiobank/big40/release2/stats33k/0950
951	27556	aparc-a2009s_rh_area_G+S-cingul-Ant	cortical area	Area of G+S-cingul-Ant in the right hemisphere generated by parcellation of the white surface using Destrieux (a2009s) parcellation	https://open.win.ox.ac.uk/ukbiobank/big40/release2/stats33k/0951
952	27557	aparc-a2009s_rh_area_G+S-cingul-Mid-Ant	cortical area	Area of G+S-cingul-Mid-Ant in the right hemisphere generated by parcellation of the white surface using Destrieux (a2009s) parcellation	https://open.win.ox.ac.uk/ukbiobank/big40/release2/stats33k/0952
953	27558	aparc-a2009s_rh_area_G+S-cingul-Mid-Post	cortical area	Area of G+S-cingul-Mid-Post in the right hemisphere generated by parcellation of the white surface using Destrieux (a2009s) parcellation	https://open.win.ox.ac.uk/ukbiobank/big40/release2/stats33k/0953
954	27559	aparc-a2009s_rh_area_G-cingul-Post-dorsal	cortical area	Area of G-cingul-Post-dorsal in the right hemisphere generated by parcellation of the white surface using Destrieux (a2009s) parcellation	https://open.win.ox.ac.uk/ukbiobank/big40/release2/stats33k/0954
955	27560	aparc-a2009s_rh_area_G-cingul-Post-ventral	cortical area	Area of G-cingul-Post-ventral in the right hemisphere generated by parcellation of the white surface using Destrieux (a2009s) parcellation	https://open.win.ox.ac.uk/ukbiobank/big40/release2/stats33k/0955
956	27561	aparc-a2009s_rh_area_G-cuneus	cortical area	Area of G-cuneus in the right hemisphere generated by parcellation of the white surface using Destrieux (a2009s) parcellation	https://open.win.ox.ac.uk/ukbiobank/big40/release2/stats33k/0956
957	27562	aparc-a2009s_rh_area_G-front-inf-Opercular	cortical area	Area of G-front-inf-Opercular in the right hemisphere generated by parcellation of the white surface using Destrieux (a2009s) parcellation	https://open.win.ox.ac.uk/ukbiobank/big40/release2/stats33k/0957
958	27563	aparc-a2009s_rh_area_G-front-inf-Orbital	cortical area	Area of G-front-inf-Orbital in the right hemisphere generated by parcellation of the white surface using Destrieux (a2009s) parcellation	https://open.win.ox.ac.uk/ukbiobank/big40/release2/stats33k/0958
959	27564	aparc-a2009s_rh_area_G-front-inf-Triangul	cortical area	Area of G-front-inf-Triangul in the right hemisphere generated by parcellation of the white surface using Destrieux (a2009s) parcellation	https://open.win.ox.ac.uk/ukbiobank/big40/release2/stats33k/0959
960	27565	aparc-a2009s_rh_area_G-front-middle	cortical area	Area of G-front-middle in the right hemisphere generated by parcellation of the white surface using Destrieux (a2009s) parcellation	https://open.win.ox.ac.uk/ukbiobank/big40/release2/stats33k/0960
961	27566	aparc-a2009s_rh_area_G-front-sup	cortical area	Area of G-front-sup in the right hemisphere generated by parcellation of the white surface using Destrieux (a2009s) parcellation	https://open.win.ox.ac.uk/ukbiobank/big40/release2/stats33k/0961
962	27567	aparc-a2009s_rh_area_G-Ins-lg+S-cent-ins	cortical area	Area of G-Ins-lg+S-cent-ins in the right hemisphere generated by parcellation of the white surface using Destrieux (a2009s) parcellation	https://open.win.ox.ac.uk/ukbiobank/big40/release2/stats33k/0962
963	27568	aparc-a2009s_rh_area_G-insular-short	cortical area	Area of G-insular-short in the right hemisphere generated by parcellation of the white surface using Destrieux (a2009s) parcellation	https://open.win.ox.ac.uk/ukbiobank/big40/release2/stats33k/0963
964	27569	aparc-a2009s_rh_area_G-occipital-middle	cortical area	Area of G-occipital-middle in the right hemisphere generated by parcellation of the white surface using Destrieux (a2009s) parcellation	https://open.win.ox.ac.uk/ukbiobank/big40/release2/stats33k/0964
965	27570	aparc-a2009s_rh_area_G-occipital-sup	cortical area	Area of G-occipital-sup in the right hemisphere generated by parcellation of the white surface using Destrieux (a2009s) parcellation	https://open.win.ox.ac.uk/ukbiobank/big40/release2/stats33k/0965
966	27571	aparc-a2009s_rh_area_G-oc-temp-lat-fusifor	cortical area	Area of G-oc-temp-lat-fusifor in the right hemisphere generated by parcellation of the white surface using Destrieux (a2009s) parcellation	https://open.win.ox.ac.uk/ukbiobank/big40/release2/stats33k/0966
967	27572	aparc-a2009s_rh_area_G-oc-temp-med-Lingual	cortical area	Area of G-oc-temp-med-Lingual in the right hemisphere generated by parcellation of the white surface using Destrieux (a2009s) parcellation	https://open.win.ox.ac.uk/ukbiobank/big40/release2/stats33k/0967
968	27573	aparc-a2009s_rh_area_G-oc-temp-med-Parahip	cortical area	Area of G-oc-temp-med-Parahip in the right hemisphere generated by parcellation of the white surface using Destrieux (a2009s) parcellation	https://open.win.ox.ac.uk/ukbiobank/big40/release2/stats33k/0968
969	27574	aparc-a2009s_rh_area_G-orbital	cortical area	Area of G-orbital in the right hemisphere generated by parcellation of the white surface using Destrieux (a2009s) parcellation	https://open.win.ox.ac.uk/ukbiobank/big40/release2/stats33k/0969
970	27575	aparc-a2009s_rh_area_G-pariet-inf-Angular	cortical area	Area of G-pariet-inf-Angular in the right hemisphere generated by parcellation of the white surface using Destrieux (a2009s) parcellation	https://open.win.ox.ac.uk/ukbiobank/big40/release2/stats33k/0970
971	27576	aparc-a2009s_rh_area_G-pariet-inf-Supramar	cortical area	Area of G-pariet-inf-Supramar in the right hemisphere generated by parcellation of the white surface using Destrieux (a2009s) parcellation	https://open.win.ox.ac.uk/ukbiobank/big40/release2/stats33k/0971
972	27577	aparc-a2009s_rh_area_G-parietal-sup	cortical area	Area of G-parietal-sup in the right hemisphere generated by parcellation of the white surface using Destrieux (a2009s) parcellation	https://open.win.ox.ac.uk/ukbiobank/big40/release2/stats33k/0972
973	27578	aparc-a2009s_rh_area_G-postcentral	cortical area	Area of G-postcentral in the right hemisphere generated by parcellation of the white surface using Destrieux (a2009s) parcellation	https://open.win.ox.ac.uk/ukbiobank/big40/release2/stats33k/0973
974	27579	aparc-a2009s_rh_area_G-precentral	cortical area	Area of G-precentral in the right hemisphere generated by parcellation of the white surface using Destrieux (a2009s) parcellation	https://open.win.ox.ac.uk/ukbiobank/big40/release2/stats33k/0974
975	27580	aparc-a2009s_rh_area_G-precuneus	cortical area	Area of G-precuneus in the right hemisphere generated by parcellation of the white surface using Destrieux (a2009s) parcellation	https://open.win.ox.ac.uk/ukbiobank/big40/release2/stats33k/0975
976	27581	aparc-a2009s_rh_area_G-rectus	cortical area	Area of G-rectus in the right hemisphere generated by parcellation of the white surface using Destrieux (a2009s) parcellation	https://open.win.ox.ac.uk/ukbiobank/big40/release2/stats33k/0976
977	27582	aparc-a2009s_rh_area_G-subcallosal	cortical area	Area of G-subcallosal in the right hemisphere generated by parcellation of the white surface using Destrieux (a2009s) parcellation	https://open.win.ox.ac.uk/ukbiobank/big40/release2/stats33k/0977
978	27583	aparc-a2009s_rh_area_G-temp-sup-G-T-transv	cortical area	Area of G-temp-sup-G-T-transv in the right hemisphere generated by parcellation of the white surface using Destrieux (a2009s) parcellation	https://open.win.ox.ac.uk/ukbiobank/big40/release2/stats33k/0978
979	27584	aparc-a2009s_rh_area_G-temp-sup-Lateral	cortical area	Area of G-temp-sup-Lateral in the right hemisphere generated by parcellation of the white surface using Destrieux (a2009s) parcellation	https://open.win.ox.ac.uk/ukbiobank/big40/release2/stats33k/0979
980	27585	aparc-a2009s_rh_area_G-temp-sup-Plan-polar	cortical area	Area of G-temp-sup-Plan-polar in the right hemisphere generated by parcellation of the white surface using Destrieux (a2009s) parcellation	https://open.win.ox.ac.uk/ukbiobank/big40/release2/stats33k/0980
981	27586	aparc-a2009s_rh_area_G-temp-sup-Plan-tempo	cortical area	Area of G-temp-sup-Plan-tempo in the right hemisphere generated by parcellation of the white surface using Destrieux (a2009s) parcellation	https://open.win.ox.ac.uk/ukbiobank/big40/release2/stats33k/0981
982	27587	aparc-a2009s_rh_area_G-temporal-inf	cortical area	Area of G-temporal-inf in the right hemisphere generated by parcellation of the white surface using Destrieux (a2009s) parcellation	https://open.win.ox.ac.uk/ukbiobank/big40/release2/stats33k/0982
983	27588	aparc-a2009s_rh_area_G-temporal-middle	cortical area	Area of G-temporal-middle in the right hemisphere generated by parcellation of the white surface using Destrieux (a2009s) parcellation	https://open.win.ox.ac.uk/ukbiobank/big40/release2/stats33k/0983
984	27589	aparc-a2009s_rh_area_Lat-Fis-ant-Horizont	cortical area	Area of Lat-Fis-ant-Horizont in the right hemisphere generated by parcellation of the white surface using Destrieux (a2009s) parcellation	https://open.win.ox.ac.uk/ukbiobank/big40/release2/stats33k/0984
985	27590	aparc-a2009s_rh_area_Lat-Fis-ant-Vertical	cortical area	Area of Lat-Fis-ant-Vertical in the right hemisphere generated by parcellation of the white surface using Destrieux (a2009s) parcellation	https://open.win.ox.ac.uk/ukbiobank/big40/release2/stats33k/0985
986	27591	aparc-a2009s_rh_area_Lat-Fis-post	cortical area	Area of Lat-Fis-post in the right hemisphere generated by parcellation of the white surface using Destrieux (a2009s) parcellation	https://open.win.ox.ac.uk/ukbiobank/big40/release2/stats33k/0986
987	27592	aparc-a2009s_rh_area_Pole-occipital	cortical area	Area of Pole-occipital in the right hemisphere generated by parcellation of the white surface using Destrieux (a2009s) parcellation	https://open.win.ox.ac.uk/ukbiobank/big40/release2/stats33k/0987
988	27593	aparc-a2009s_rh_area_Pole-temporal	cortical area	Area of Pole-temporal in the right hemisphere generated by parcellation of the white surface using Destrieux (a2009s) parcellation	https://open.win.ox.ac.uk/ukbiobank/big40/release2/stats33k/0988
989	27594	aparc-a2009s_rh_area_S-calcarine	cortical area	Area of S-calcarine in the right hemisphere generated by parcellation of the white surface using Destrieux (a2009s) parcellation	https://open.win.ox.ac.uk/ukbiobank/big40/release2/stats33k/0989
990	27595	aparc-a2009s_rh_area_S-central	cortical area	Area of S-central in the right hemisphere generated by parcellation of the white surface using Destrieux (a2009s) parcellation	https://open.win.ox.ac.uk/ukbiobank/big40/release2/stats33k/0990
991	27596	aparc-a2009s_rh_area_S-cingul-Marginalis	cortical area	Area of S-cingul-Marginalis in the right hemisphere generated by parcellation of the white surface using Destrieux (a2009s) parcellation	https://open.win.ox.ac.uk/ukbiobank/big40/release2/stats33k/0991
992	27597	aparc-a2009s_rh_area_S-circular-insula-ant	cortical area	Area of S-circular-insula-ant in the right hemisphere generated by parcellation of the white surface using Destrieux (a2009s) parcellation	https://open.win.ox.ac.uk/ukbiobank/big40/release2/stats33k/0992
993	27598	aparc-a2009s_rh_area_S-circular-insula-inf	cortical area	Area of S-circular-insula-inf in the right hemisphere generated by parcellation of the white surface using Destrieux (a2009s) parcellation	https://open.win.ox.ac.uk/ukbiobank/big40/release2/stats33k/0993
994	27599	aparc-a2009s_rh_area_S-circular-insula-sup	cortical area	Area of S-circular-insula-sup in the right hemisphere generated by parcellation of the white surface using Destrieux (a2009s) parcellation	https://open.win.ox.ac.uk/ukbiobank/big40/release2/stats33k/0994
995	27600	aparc-a2009s_rh_area_S-collat-transv-ant	cortical area	Area of S-collat-transv-ant in the right hemisphere generated by parcellation of the white surface using Destrieux (a2009s) parcellation	https://open.win.ox.ac.uk/ukbiobank/big40/release2/stats33k/0995
996	27601	aparc-a2009s_rh_area_S-collat-transv-post	cortical area	Area of S-collat-transv-post in the right hemisphere generated by parcellation of the white surface using Destrieux (a2009s) parcellation	https://open.win.ox.ac.uk/ukbiobank/big40/release2/stats33k/0996
997	27602	aparc-a2009s_rh_area_S-front-inf	cortical area	Area of S-front-inf in the right hemisphere generated by parcellation of the white surface using Destrieux (a2009s) parcellation	https://open.win.ox.ac.uk/ukbiobank/big40/release2/stats33k/0997
998	27603	aparc-a2009s_rh_area_S-front-middle	cortical area	Area of S-front-middle in the right hemisphere generated by parcellation of the white surface using Destrieux (a2009s) parcellation	https://open.win.ox.ac.uk/ukbiobank/big40/release2/stats33k/0998
999	27604	aparc-a2009s_rh_area_S-front-sup	cortical area	Area of S-front-sup in the right hemisphere generated by parcellation of the white surface using Destrieux (a2009s) parcellation	https://open.win.ox.ac.uk/ukbiobank/big40/release2/stats33k/0999
1000	27605	aparc-a2009s_rh_area_S-interm-prim-Jensen	cortical area	Area of S-interm-prim-Jensen in the right hemisphere generated by parcellation of the white surface using Destrieux (a2009s) parcellation	https://open.win.ox.ac.uk/ukbiobank/big40/release2/stats33k/1000
1001	27606	aparc-a2009s_rh_area_S-intrapariet+P-trans	cortical area	Area of S-intrapariet+P-trans in the right hemisphere generated by parcellation of the white surface using Destrieux (a2009s) parcellation	https://open.win.ox.ac.uk/ukbiobank/big40/release2/stats33k/1001
1002	27607	aparc-a2009s_rh_area_S-oc-middle+Lunatus	cortical area	Area of S-oc-middle+Lunatus in the right hemisphere generated by parcellation of the white surface using Destrieux (a2009s) parcellation	https://open.win.ox.ac.uk/ukbiobank/big40/release2/stats33k/1002
1003	27608	aparc-a2009s_rh_area_S-oc-sup+transversal	cortical area	Area of S-oc-sup+transversal in the right hemisphere generated by parcellation of the white surface using Destrieux (a2009s) parcellation	https://open.win.ox.ac.uk/ukbiobank/big40/release2/stats33k/1003
1004	27609	aparc-a2009s_rh_area_S-occipital-ant	cortical area	Area of S-occipital-ant in the right hemisphere generated by parcellation of the white surface using Destrieux (a2009s) parcellation	https://open.win.ox.ac.uk/ukbiobank/big40/release2/stats33k/1004
1005	27610	aparc-a2009s_rh_area_S-oc-temp-lat	cortical area	Area of S-oc-temp-lat in the right hemisphere generated by parcellation of the white surface using Destrieux (a2009s) parcellation	https://open.win.ox.ac.uk/ukbiobank/big40/release2/stats33k/1005
1006	27611	aparc-a2009s_rh_area_S-oc-temp-med+Lingual	cortical area	Area of S-oc-temp-med+Lingual in the right hemisphere generated by parcellation of the white surface using Destrieux (a2009s) parcellation	https://open.win.ox.ac.uk/ukbiobank/big40/release2/stats33k/1006
1007	27612	aparc-a2009s_rh_area_S-orbital-lateral	cortical area	Area of S-orbital-lateral in the right hemisphere generated by parcellation of the white surface using Destrieux (a2009s) parcellation	https://open.win.ox.ac.uk/ukbiobank/big40/release2/stats33k/1007
1008	27613	aparc-a2009s_rh_area_S-orbital-med-olfact	cortical area	Area of S-orbital-med-olfact in the right hemisphere generated by parcellation of the white surface using Destrieux (a2009s) parcellation	https://open.win.ox.ac.uk/ukbiobank/big40/release2/stats33k/1008
1009	27614	aparc-a2009s_rh_area_S-orbital-H-Shaped	cortical area	Area of S-orbital-H-Shaped in the right hemisphere generated by parcellation of the white surface using Destrieux (a2009s) parcellation	https://open.win.ox.ac.uk/ukbiobank/big40/release2/stats33k/1009
1010	27615	aparc-a2009s_rh_area_S-parieto-occipital	cortical area	Area of S-parieto-occipital in the right hemisphere generated by parcellation of the white surface using Destrieux (a2009s) parcellation	https://open.win.ox.ac.uk/ukbiobank/big40/release2/stats33k/1010
1011	27616	aparc-a2009s_rh_area_S-pericallosal	cortical area	Area of S-pericallosal in the right hemisphere generated by parcellation of the white surface using Destrieux (a2009s) parcellation	https://open.win.ox.ac.uk/ukbiobank/big40/release2/stats33k/1011
1012	27617	aparc-a2009s_rh_area_S-postcentral	cortical area	Area of S-postcentral in the right hemisphere generated by parcellation of the white surface using Destrieux (a2009s) parcellation	https://open.win.ox.ac.uk/ukbiobank/big40/release2/stats33k/1012
1013	27618	aparc-a2009s_rh_area_S-precentral-inf-part	cortical area	Area of S-precentral-inf-part in the right hemisphere generated by parcellation of the white surface using Destrieux (a2009s) parcellation	https://open.win.ox.ac.uk/ukbiobank/big40/release2/stats33k/1013
1014	27619	aparc-a2009s_rh_area_S-precentral-sup-part	cortical area	Area of S-precentral-sup-part in the right hemisphere generated by parcellation of the white surface using Destrieux (a2009s) parcellation	https://open.win.ox.ac.uk/ukbiobank/big40/release2/stats33k/1014
1015	27620	aparc-a2009s_rh_area_S-suborbital	cortical area	Area of S-suborbital in the right hemisphere generated by parcellation of the white surface using Destrieux (a2009s) parcellation	https://open.win.ox.ac.uk/ukbiobank/big40/release2/stats33k/1015
1016	27621	aparc-a2009s_rh_area_S-subparietal	cortical area	Area of S-subparietal in the right hemisphere generated by parcellation of the white surface using Destrieux (a2009s) parcellation	https://open.win.ox.ac.uk/ukbiobank/big40/release2/stats33k/1016
1017	27622	aparc-a2009s_rh_area_S-temporal-inf	cortical area	Area of S-temporal-inf in the right hemisphere generated by parcellation of the white surface using Destrieux (a2009s) parcellation	https://open.win.ox.ac.uk/ukbiobank/big40/release2/stats33k/1017
1018	27623	aparc-a2009s_rh_area_S-temporal-sup	cortical area	Area of S-temporal-sup in the right hemisphere generated by parcellation of the white surface using Destrieux (a2009s) parcellation	https://open.win.ox.ac.uk/ukbiobank/big40/release2/stats33k/1018
1019	27624	aparc-a2009s_rh_area_S-temporal-transverse	cortical area	Area of S-temporal-transverse in the right hemisphere generated by parcellation of the white surface using Destrieux (a2009s) parcellation	https://open.win.ox.ac.uk/ukbiobank/big40/release2/stats33k/1019
1020	26755	aparc-Desikan_lh_thickness_GlobalMeanThickness	cortical thickness	Mean thickness of GlobalMeanMean thickness in the left hemisphere generated by parcellation of the white surface using Desikan-Killiany parcellation	https://open.win.ox.ac.uk/ukbiobank/big40/release2/stats33k/1020
1021	26756	aparc-Desikan_lh_thickness_bankssts	cortical thickness	Mean thickness of bankssts in the left hemisphere generated by parcellation of the white surface using Desikan-Killiany parcellation	https://open.win.ox.ac.uk/ukbiobank/big40/release2/stats33k/1021
1022	26757	aparc-Desikan_lh_thickness_caudalanteriorcingulate	cortical thickness	Mean thickness of caudalanteriorcingulate in the left hemisphere generated by parcellation of the white surface using Desikan-Killiany parcellation	https://open.win.ox.ac.uk/ukbiobank/big40/release2/stats33k/1022
1023	26758	aparc-Desikan_lh_thickness_caudalmiddlefrontal	cortical thickness	Mean thickness of caudalmiddlefrontal in the left hemisphere generated by parcellation of the white surface using Desikan-Killiany parcellation	https://open.win.ox.ac.uk/ukbiobank/big40/release2/stats33k/1023
1024	26759	aparc-Desikan_lh_thickness_cuneus	cortical thickness	Mean thickness of cuneus in the left hemisphere generated by parcellation of the white surface using Desikan-Killiany parcellation	https://open.win.ox.ac.uk/ukbiobank/big40/release2/stats33k/1024
1025	26760	aparc-Desikan_lh_thickness_entorhinal	cortical thickness	Mean thickness of entorhinal in the left hemisphere generated by parcellation of the white surface using Desikan-Killiany parcellation	https://open.win.ox.ac.uk/ukbiobank/big40/release2/stats33k/1025
1026	26761	aparc-Desikan_lh_thickness_fusiform	cortical thickness	Mean thickness of fusiform in the left hemisphere generated by parcellation of the white surface using Desikan-Killiany parcellation	https://open.win.ox.ac.uk/ukbiobank/big40/release2/stats33k/1026
1027	26762	aparc-Desikan_lh_thickness_inferiorparietal	cortical thickness	Mean thickness of inferiorparietal in the left hemisphere generated by parcellation of the white surface using Desikan-Killiany parcellation	https://open.win.ox.ac.uk/ukbiobank/big40/release2/stats33k/1027
1028	26763	aparc-Desikan_lh_thickness_inferiortemporal	cortical thickness	Mean thickness of inferiortemporal in the left hemisphere generated by parcellation of the white surface using Desikan-Killiany parcellation	https://open.win.ox.ac.uk/ukbiobank/big40/release2/stats33k/1028
1029	26764	aparc-Desikan_lh_thickness_isthmuscingulate	cortical thickness	Mean thickness of isthmuscingulate in the left hemisphere generated by parcellation of the white surface using Desikan-Killiany parcellation	https://open.win.ox.ac.uk/ukbiobank/big40/release2/stats33k/1029
1030	26765	aparc-Desikan_lh_thickness_lateraloccipital	cortical thickness	Mean thickness of lateraloccipital in the left hemisphere generated by parcellation of the white surface using Desikan-Killiany parcellation	https://open.win.ox.ac.uk/ukbiobank/big40/release2/stats33k/1030
1031	26766	aparc-Desikan_lh_thickness_lateralorbitofrontal	cortical thickness	Mean thickness of lateralorbitofrontal in the left hemisphere generated by parcellation of the white surface using Desikan-Killiany parcellation	https://open.win.ox.ac.uk/ukbiobank/big40/release2/stats33k/1031
1032	26767	aparc-Desikan_lh_thickness_lingual	cortical thickness	Mean thickness of lingual in the left hemisphere generated by parcellation of the white surface using Desikan-Killiany parcellation	https://open.win.ox.ac.uk/ukbiobank/big40/release2/stats33k/1032
1033	26768	aparc-Desikan_lh_thickness_medialorbitofrontal	cortical thickness	Mean thickness of medialorbitofrontal in the left hemisphere generated by parcellation of the white surface using Desikan-Killiany parcellation	https://open.win.ox.ac.uk/ukbiobank/big40/release2/stats33k/1033
1034	26769	aparc-Desikan_lh_thickness_middletemporal	cortical thickness	Mean thickness of middletemporal in the left hemisphere generated by parcellation of the white surface using Desikan-Killiany parcellation	https://open.win.ox.ac.uk/ukbiobank/big40/release2/stats33k/1034
1035	26770	aparc-Desikan_lh_thickness_parahippocampal	cortical thickness	Mean thickness of parahippocampal in the left hemisphere generated by parcellation of the white surface using Desikan-Killiany parcellation	https://open.win.ox.ac.uk/ukbiobank/big40/release2/stats33k/1035
1036	26771	aparc-Desikan_lh_thickness_paracentral	cortical thickness	Mean thickness of paracentral in the left hemisphere generated by parcellation of the white surface using Desikan-Killiany parcellation	https://open.win.ox.ac.uk/ukbiobank/big40/release2/stats33k/1036
1037	26772	aparc-Desikan_lh_thickness_parsopercularis	cortical thickness	Mean thickness of parsopercularis in the left hemisphere generated by parcellation of the white surface using Desikan-Killiany parcellation	https://open.win.ox.ac.uk/ukbiobank/big40/release2/stats33k/1037
1038	26773	aparc-Desikan_lh_thickness_parsorbitalis	cortical thickness	Mean thickness of parsorbitalis in the left hemisphere generated by parcellation of the white surface using Desikan-Killiany parcellation	https://open.win.ox.ac.uk/ukbiobank/big40/release2/stats33k/1038
1039	26774	aparc-Desikan_lh_thickness_parstriangularis	cortical thickness	Mean thickness of parstriangularis in the left hemisphere generated by parcellation of the white surface using Desikan-Killiany parcellation	https://open.win.ox.ac.uk/ukbiobank/big40/release2/stats33k/1039
1040	26775	aparc-Desikan_lh_thickness_pericalcarine	cortical thickness	Mean thickness of pericalcarine in the left hemisphere generated by parcellation of the white surface using Desikan-Killiany parcellation	https://open.win.ox.ac.uk/ukbiobank/big40/release2/stats33k/1040
1041	26776	aparc-Desikan_lh_thickness_postcentral	cortical thickness	Mean thickness of postcentral in the left hemisphere generated by parcellation of the white surface using Desikan-Killiany parcellation	https://open.win.ox.ac.uk/ukbiobank/big40/release2/stats33k/1041
1042	26777	aparc-Desikan_lh_thickness_posteriorcingulate	cortical thickness	Mean thickness of posteriorcingulate in the left hemisphere generated by parcellation of the white surface using Desikan-Killiany parcellation	https://open.win.ox.ac.uk/ukbiobank/big40/release2/stats33k/1042
1043	26778	aparc-Desikan_lh_thickness_precentral	cortical thickness	Mean thickness of precentral in the left hemisphere generated by parcellation of the white surface using Desikan-Killiany parcellation	https://open.win.ox.ac.uk/ukbiobank/big40/release2/stats33k/1043
1044	26779	aparc-Desikan_lh_thickness_precuneus	cortical thickness	Mean thickness of precuneus in the left hemisphere generated by parcellation of the white surface using Desikan-Killiany parcellation	https://open.win.ox.ac.uk/ukbiobank/big40/release2/stats33k/1044
1045	26780	aparc-Desikan_lh_thickness_rostralanteriorcingulate	cortical thickness	Mean thickness of rostralanteriorcingulate in the left hemisphere generated by parcellation of the white surface using Desikan-Killiany parcellation	https://open.win.ox.ac.uk/ukbiobank/big40/release2/stats33k/1045
1046	26781	aparc-Desikan_lh_thickness_rostralmiddlefrontal	cortical thickness	Mean thickness of rostralmiddlefrontal in the left hemisphere generated by parcellation of the white surface using Desikan-Killiany parcellation	https://open.win.ox.ac.uk/ukbiobank/big40/release2/stats33k/1046
1047	26782	aparc-Desikan_lh_thickness_superiorfrontal	cortical thickness	Mean thickness of superiorfrontal in the left hemisphere generated by parcellation of the white surface using Desikan-Killiany parcellation	https://open.win.ox.ac.uk/ukbiobank/big40/release2/stats33k/1047
1048	26783	aparc-Desikan_lh_thickness_superiorparietal	cortical thickness	Mean thickness of superiorparietal in the left hemisphere generated by parcellation of the white surface using Desikan-Killiany parcellation	https://open.win.ox.ac.uk/ukbiobank/big40/release2/stats33k/1048
1049	26784	aparc-Desikan_lh_thickness_superiortemporal	cortical thickness	Mean thickness of superiortemporal in the left hemisphere generated by parcellation of the white surface using Desikan-Killiany parcellation	https://open.win.ox.ac.uk/ukbiobank/big40/release2/stats33k/1049
1050	26785	aparc-Desikan_lh_thickness_supramarginal	cortical thickness	Mean thickness of supramarginal in the left hemisphere generated by parcellation of the white surface using Desikan-Killiany parcellation	https://open.win.ox.ac.uk/ukbiobank/big40/release2/stats33k/1050
1051	26786	aparc-Desikan_lh_thickness_frontalpole	cortical thickness	Mean thickness of frontalpole in the left hemisphere generated by parcellation of the white surface using Desikan-Killiany parcellation	https://open.win.ox.ac.uk/ukbiobank/big40/release2/stats33k/1051
1052	26787	aparc-Desikan_lh_thickness_transversetemporal	cortical thickness	Mean thickness of transversetemporal in the left hemisphere generated by parcellation of the white surface using Desikan-Killiany parcellation	https://open.win.ox.ac.uk/ukbiobank/big40/release2/stats33k/1052
1053	26788	aparc-Desikan_lh_thickness_insula	cortical thickness	Mean thickness of insula in the left hemisphere generated by parcellation of the white surface using Desikan-Killiany parcellation	https://open.win.ox.ac.uk/ukbiobank/big40/release2/stats33k/1053
1054	26856	aparc-Desikan_rh_thickness_GlobalMeanThickness	cortical thickness	Mean thickness of GlobalMeanMean thickness in the right hemisphere generated by parcellation of the white surface using Desikan-Killiany parcellation	https://open.win.ox.ac.uk/ukbiobank/big40/release2/stats33k/1054
1055	26857	aparc-Desikan_rh_thickness_bankssts	cortical thickness	Mean thickness of bankssts in the right hemisphere generated by parcellation of the white surface using Desikan-Killiany parcellation	https://open.win.ox.ac.uk/ukbiobank/big40/release2/stats33k/1055
1056	26858	aparc-Desikan_rh_thickness_caudalanteriorcingulate	cortical thickness	Mean thickness of caudalanteriorcingulate in the right hemisphere generated by parcellation of the white surface using Desikan-Killiany parcellation	https://open.win.ox.ac.uk/ukbiobank/big40/release2/stats33k/1056
1057	26859	aparc-Desikan_rh_thickness_caudalmiddlefrontal	cortical thickness	Mean thickness of caudalmiddlefrontal in the right hemisphere generated by parcellation of the white surface using Desikan-Killiany parcellation	https://open.win.ox.ac.uk/ukbiobank/big40/release2/stats33k/1057
1058	26860	aparc-Desikan_rh_thickness_cuneus	cortical thickness	Mean thickness of cuneus in the right hemisphere generated by parcellation of the white surface using Desikan-Killiany parcellation	https://open.win.ox.ac.uk/ukbiobank/big40/release2/stats33k/1058
1059	26861	aparc-Desikan_rh_thickness_entorhinal	cortical thickness	Mean thickness of entorhinal in the right hemisphere generated by parcellation of the white surface using Desikan-Killiany parcellation	https://open.win.ox.ac.uk/ukbiobank/big40/release2/stats33k/1059
1060	26862	aparc-Desikan_rh_thickness_fusiform	cortical thickness	Mean thickness of fusiform in the right hemisphere generated by parcellation of the white surface using Desikan-Killiany parcellation	https://open.win.ox.ac.uk/ukbiobank/big40/release2/stats33k/1060
1061	26863	aparc-Desikan_rh_thickness_inferiorparietal	cortical thickness	Mean thickness of inferiorparietal in the right hemisphere generated by parcellation of the white surface using Desikan-Killiany parcellation	https://open.win.ox.ac.uk/ukbiobank/big40/release2/stats33k/1061
1062	26864	aparc-Desikan_rh_thickness_inferiortemporal	cortical thickness	Mean thickness of inferiortemporal in the right hemisphere generated by parcellation of the white surface using Desikan-Killiany parcellation	https://open.win.ox.ac.uk/ukbiobank/big40/release2/stats33k/1062
1063	26865	aparc-Desikan_rh_thickness_isthmuscingulate	cortical thickness	Mean thickness of isthmuscingulate in the right hemisphere generated by parcellation of the white surface using Desikan-Killiany parcellation	https://open.win.ox.ac.uk/ukbiobank/big40/release2/stats33k/1063
1064	26866	aparc-Desikan_rh_thickness_lateraloccipital	cortical thickness	Mean thickness of lateraloccipital in the right hemisphere generated by parcellation of the white surface using Desikan-Killiany parcellation	https://open.win.ox.ac.uk/ukbiobank/big40/release2/stats33k/1064
1065	26867	aparc-Desikan_rh_thickness_lateralorbitofrontal	cortical thickness	Mean thickness of lateralorbitofrontal in the right hemisphere generated by parcellation of the white surface using Desikan-Killiany parcellation	https://open.win.ox.ac.uk/ukbiobank/big40/release2/stats33k/1065
1066	26868	aparc-Desikan_rh_thickness_lingual	cortical thickness	Mean thickness of lingual in the right hemisphere generated by parcellation of the white surface using Desikan-Killiany parcellation	https://open.win.ox.ac.uk/ukbiobank/big40/release2/stats33k/1066
1067	26869	aparc-Desikan_rh_thickness_medialorbitofrontal	cortical thickness	Mean thickness of medialorbitofrontal in the right hemisphere generated by parcellation of the white surface using Desikan-Killiany parcellation	https://open.win.ox.ac.uk/ukbiobank/big40/release2/stats33k/1067
1068	26870	aparc-Desikan_rh_thickness_middletemporal	cortical thickness	Mean thickness of middletemporal in the right hemisphere generated by parcellation of the white surface using Desikan-Killiany parcellation	https://open.win.ox.ac.uk/ukbiobank/big40/release2/stats33k/1068
1069	26871	aparc-Desikan_rh_thickness_parahippocampal	cortical thickness	Mean thickness of parahippocampal in the right hemisphere generated by parcellation of the white surface using Desikan-Killiany parcellation	https://open.win.ox.ac.uk/ukbiobank/big40/release2/stats33k/1069
1070	26872	aparc-Desikan_rh_thickness_paracentral	cortical thickness	Mean thickness of paracentral in the right hemisphere generated by parcellation of the white surface using Desikan-Killiany parcellation	https://open.win.ox.ac.uk/ukbiobank/big40/release2/stats33k/1070
1071	26873	aparc-Desikan_rh_thickness_parsopercularis	cortical thickness	Mean thickness of parsopercularis in the right hemisphere generated by parcellation of the white surface using Desikan-Killiany parcellation	https://open.win.ox.ac.uk/ukbiobank/big40/release2/stats33k/1071
1072	26874	aparc-Desikan_rh_thickness_parsorbitalis	cortical thickness	Mean thickness of parsorbitalis in the right hemisphere generated by parcellation of the white surface using Desikan-Killiany parcellation	https://open.win.ox.ac.uk/ukbiobank/big40/release2/stats33k/1072
1073	26875	aparc-Desikan_rh_thickness_parstriangularis	cortical thickness	Mean thickness of parstriangularis in the right hemisphere generated by parcellation of the white surface using Desikan-Killiany parcellation	https://open.win.ox.ac.uk/ukbiobank/big40/release2/stats33k/1073
1074	26876	aparc-Desikan_rh_thickness_pericalcarine	cortical thickness	Mean thickness of pericalcarine in the right hemisphere generated by parcellation of the white surface using Desikan-Killiany parcellation	https://open.win.ox.ac.uk/ukbiobank/big40/release2/stats33k/1074
1075	26877	aparc-Desikan_rh_thickness_postcentral	cortical thickness	Mean thickness of postcentral in the right hemisphere generated by parcellation of the white surface using Desikan-Killiany parcellation	https://open.win.ox.ac.uk/ukbiobank/big40/release2/stats33k/1075
1076	26878	aparc-Desikan_rh_thickness_posteriorcingulate	cortical thickness	Mean thickness of posteriorcingulate in the right hemisphere generated by parcellation of the white surface using Desikan-Killiany parcellation	https://open.win.ox.ac.uk/ukbiobank/big40/release2/stats33k/1076
1077	26879	aparc-Desikan_rh_thickness_precentral	cortical thickness	Mean thickness of precentral in the right hemisphere generated by parcellation of the white surface using Desikan-Killiany parcellation	https://open.win.ox.ac.uk/ukbiobank/big40/release2/stats33k/1077
1078	26880	aparc-Desikan_rh_thickness_precuneus	cortical thickness	Mean thickness of precuneus in the right hemisphere generated by parcellation of the white surface using Desikan-Killiany parcellation	https://open.win.ox.ac.uk/ukbiobank/big40/release2/stats33k/1078
1079	26881	aparc-Desikan_rh_thickness_rostralanteriorcingulate	cortical thickness	Mean thickness of rostralanteriorcingulate in the right hemisphere generated by parcellation of the white surface using Desikan-Killiany parcellation	https://open.win.ox.ac.uk/ukbiobank/big40/release2/stats33k/1079
1080	26882	aparc-Desikan_rh_thickness_rostralmiddlefrontal	cortical thickness	Mean thickness of rostralmiddlefrontal in the right hemisphere generated by parcellation of the white surface using Desikan-Killiany parcellation	https://open.win.ox.ac.uk/ukbiobank/big40/release2/stats33k/1080
1081	26883	aparc-Desikan_rh_thickness_superiorfrontal	cortical thickness	Mean thickness of superiorfrontal in the right hemisphere generated by parcellation of the white surface using Desikan-Killiany parcellation	https://open.win.ox.ac.uk/ukbiobank/big40/release2/stats33k/1081
1082	26884	aparc-Desikan_rh_thickness_superiorparietal	cortical thickness	Mean thickness of superiorparietal in the right hemisphere generated by parcellation of the white surface using Desikan-Killiany parcellation	https://open.win.ox.ac.uk/ukbiobank/big40/release2/stats33k/1082
1083	26885	aparc-Desikan_rh_thickness_superiortemporal	cortical thickness	Mean thickness of superiortemporal in the right hemisphere generated by parcellation of the white surface using Desikan-Killiany parcellation	https://open.win.ox.ac.uk/ukbiobank/big40/release2/stats33k/1083
1084	26886	aparc-Desikan_rh_thickness_supramarginal	cortical thickness	Mean thickness of supramarginal in the right hemisphere generated by parcellation of the white surface using Desikan-Killiany parcellation	https://open.win.ox.ac.uk/ukbiobank/big40/release2/stats33k/1084
1085	26887	aparc-Desikan_rh_thickness_frontalpole	cortical thickness	Mean thickness of frontalpole in the right hemisphere generated by parcellation of the white surface using Desikan-Killiany parcellation	https://open.win.ox.ac.uk/ukbiobank/big40/release2/stats33k/1085
1086	26888	aparc-Desikan_rh_thickness_transversetemporal	cortical thickness	Mean thickness of transversetemporal in the right hemisphere generated by parcellation of the white surface using Desikan-Killiany parcellation	https://open.win.ox.ac.uk/ukbiobank/big40/release2/stats33k/1086
1087	26889	aparc-Desikan_rh_thickness_insula	cortical thickness	Mean thickness of insula in the right hemisphere generated by parcellation of the white surface using Desikan-Killiany parcellation	https://open.win.ox.ac.uk/ukbiobank/big40/release2/stats33k/1087
1088	27073	BA-exvivo_lh_thickness_BA1	cortical thickness	Mean thickness of BA1 in the left hemisphere generated by parcellation of the white surface using BA_exvivo parcellation	https://open.win.ox.ac.uk/ukbiobank/big40/release2/stats33k/1088
1089	27074	BA-exvivo_lh_thickness_BA2	cortical thickness	Mean thickness of BA2 in the left hemisphere generated by parcellation of the white surface using BA_exvivo parcellation	https://open.win.ox.ac.uk/ukbiobank/big40/release2/stats33k/1089
1090	27075	BA-exvivo_lh_thickness_BA3a	cortical thickness	Mean thickness of BA3a in the left hemisphere generated by parcellation of the white surface using BA_exvivo parcellation	https://open.win.ox.ac.uk/ukbiobank/big40/release2/stats33k/1090
1091	27076	BA-exvivo_lh_thickness_BA3b	cortical thickness	Mean thickness of BA3b in the left hemisphere generated by parcellation of the white surface using BA_exvivo parcellation	https://open.win.ox.ac.uk/ukbiobank/big40/release2/stats33k/1091
1092	27077	BA-exvivo_lh_thickness_BA4a	cortical thickness	Mean thickness of BA4a in the left hemisphere generated by parcellation of the white surface using BA_exvivo parcellation	https://open.win.ox.ac.uk/ukbiobank/big40/release2/stats33k/1092
1093	27078	BA-exvivo_lh_thickness_BA4p	cortical thickness	Mean thickness of BA4p in the left hemisphere generated by parcellation of the white surface using BA_exvivo parcellation	https://open.win.ox.ac.uk/ukbiobank/big40/release2/stats33k/1093
1094	27079	BA-exvivo_lh_thickness_BA6	cortical thickness	Mean thickness of BA6 in the left hemisphere generated by parcellation of the white surface using BA_exvivo parcellation	https://open.win.ox.ac.uk/ukbiobank/big40/release2/stats33k/1094
1095	27080	BA-exvivo_lh_thickness_BA44	cortical thickness	Mean thickness of BA44 in the left hemisphere generated by parcellation of the white surface using BA_exvivo parcellation	https://open.win.ox.ac.uk/ukbiobank/big40/release2/stats33k/1095
1096	27081	BA-exvivo_lh_thickness_BA45	cortical thickness	Mean thickness of BA45 in the left hemisphere generated by parcellation of the white surface using BA_exvivo parcellation	https://open.win.ox.ac.uk/ukbiobank/big40/release2/stats33k/1096
1097	27082	BA-exvivo_lh_thickness_V1	cortical thickness	Mean thickness of V1 in the left hemisphere generated by parcellation of the white surface using BA_exvivo parcellation	https://open.win.ox.ac.uk/ukbiobank/big40/release2/stats33k/1097
1098	27083	BA-exvivo_lh_thickness_V2	cortical thickness	Mean thickness of V2 in the left hemisphere generated by parcellation of the white surface using BA_exvivo parcellation	https://open.win.ox.ac.uk/ukbiobank/big40/release2/stats33k/1098
1099	27084	BA-exvivo_lh_thickness_MT	cortical thickness	Mean thickness of MT in the left hemisphere generated by parcellation of the white surface using BA_exvivo parcellation	https://open.win.ox.ac.uk/ukbiobank/big40/release2/stats33k/1099
1100	27085	BA-exvivo_lh_thickness_perirhinal	cortical thickness	Mean thickness of perirhinal in the left hemisphere generated by parcellation of the white surface using BA_exvivo parcellation	https://open.win.ox.ac.uk/ukbiobank/big40/release2/stats33k/1100
1101	27086	BA-exvivo_lh_thickness_entorhinal	cortical thickness	Mean thickness of entorhinal in the left hemisphere generated by parcellation of the white surface using BA_exvivo parcellation	https://open.win.ox.ac.uk/ukbiobank/big40/release2/stats33k/1101
1102	27115	BA-exvivo_rh_thickness_BA1	cortical thickness	Mean thickness of BA1 in the right hemisphere generated by parcellation of the white surface using BA_exvivo parcellation	https://open.win.ox.ac.uk/ukbiobank/big40/release2/stats33k/1102
1103	27116	BA-exvivo_rh_thickness_BA2	cortical thickness	Mean thickness of BA2 in the right hemisphere generated by parcellation of the white surface using BA_exvivo parcellation	https://open.win.ox.ac.uk/ukbiobank/big40/release2/stats33k/1103
1104	27117	BA-exvivo_rh_thickness_BA3a	cortical thickness	Mean thickness of BA3a in the right hemisphere generated by parcellation of the white surface using BA_exvivo parcellation	https://open.win.ox.ac.uk/ukbiobank/big40/release2/stats33k/1104
1105	27118	BA-exvivo_rh_thickness_BA3b	cortical thickness	Mean thickness of BA3b in the right hemisphere generated by parcellation of the white surface using BA_exvivo parcellation	https://open.win.ox.ac.uk/ukbiobank/big40/release2/stats33k/1105
1106	27119	BA-exvivo_rh_thickness_BA4a	cortical thickness	Mean thickness of BA4a in the right hemisphere generated by parcellation of the white surface using BA_exvivo parcellation	https://open.win.ox.ac.uk/ukbiobank/big40/release2/stats33k/1106
1107	27120	BA-exvivo_rh_thickness_BA4p	cortical thickness	Mean thickness of BA4p in the right hemisphere generated by parcellation of the white surface using BA_exvivo parcellation	https://open.win.ox.ac.uk/ukbiobank/big40/release2/stats33k/1107
1108	27121	BA-exvivo_rh_thickness_BA6	cortical thickness	Mean thickness of BA6 in the right hemisphere generated by parcellation of the white surface using BA_exvivo parcellation	https://open.win.ox.ac.uk/ukbiobank/big40/release2/stats33k/1108
1109	27122	BA-exvivo_rh_thickness_BA44	cortical thickness	Mean thickness of BA44 in the right hemisphere generated by parcellation of the white surface using BA_exvivo parcellation	https://open.win.ox.ac.uk/ukbiobank/big40/release2/stats33k/1109
1110	27123	BA-exvivo_rh_thickness_BA45	cortical thickness	Mean thickness of BA45 in the right hemisphere generated by parcellation of the white surface using BA_exvivo parcellation	https://open.win.ox.ac.uk/ukbiobank/big40/release2/stats33k/1110
1111	27124	BA-exvivo_rh_thickness_V1	cortical thickness	Mean thickness of V1 in the right hemisphere generated by parcellation of the white surface using BA_exvivo parcellation	https://open.win.ox.ac.uk/ukbiobank/big40/release2/stats33k/1111
1112	27125	BA-exvivo_rh_thickness_V2	cortical thickness	Mean thickness of V2 in the right hemisphere generated by parcellation of the white surface using BA_exvivo parcellation	https://open.win.ox.ac.uk/ukbiobank/big40/release2/stats33k/1112
1113	27126	BA-exvivo_rh_thickness_MT	cortical thickness	Mean thickness of MT in the right hemisphere generated by parcellation of the white surface using BA_exvivo parcellation	https://open.win.ox.ac.uk/ukbiobank/big40/release2/stats33k/1113
1114	27127	BA-exvivo_rh_thickness_perirhinal	cortical thickness	Mean thickness of perirhinal in the right hemisphere generated by parcellation of the white surface using BA_exvivo parcellation	https://open.win.ox.ac.uk/ukbiobank/big40/release2/stats33k/1114
1115	27128	BA-exvivo_rh_thickness_entorhinal	cortical thickness	Mean thickness of entorhinal in the right hemisphere generated by parcellation of the white surface using BA_exvivo parcellation	https://open.win.ox.ac.uk/ukbiobank/big40/release2/stats33k/1115
1116	27174	aparc-DKTatlas_lh_thickness_caudalanteriorcingulate	cortical thickness	Mean thickness of caudalanteriorcingulate in the left hemisphere generated by parcellation of the white surface using DKT parcellation	https://open.win.ox.ac.uk/ukbiobank/big40/release2/stats33k/1116
1117	27175	aparc-DKTatlas_lh_thickness_caudalmiddlefrontal	cortical thickness	Mean thickness of caudalmiddlefrontal in the left hemisphere generated by parcellation of the white surface using DKT parcellation	https://open.win.ox.ac.uk/ukbiobank/big40/release2/stats33k/1117
1118	27176	aparc-DKTatlas_lh_thickness_cuneus	cortical thickness	Mean thickness of cuneus in the left hemisphere generated by parcellation of the white surface using DKT parcellation	https://open.win.ox.ac.uk/ukbiobank/big40/release2/stats33k/1118
1119	27177	aparc-DKTatlas_lh_thickness_entorhinal	cortical thickness	Mean thickness of entorhinal in the left hemisphere generated by parcellation of the white surface using DKT parcellation	https://open.win.ox.ac.uk/ukbiobank/big40/release2/stats33k/1119
1120	27178	aparc-DKTatlas_lh_thickness_fusiform	cortical thickness	Mean thickness of fusiform in the left hemisphere generated by parcellation of the white surface using DKT parcellation	https://open.win.ox.ac.uk/ukbiobank/big40/release2/stats33k/1120
1121	27179	aparc-DKTatlas_lh_thickness_inferiorparietal	cortical thickness	Mean thickness of inferiorparietal in the left hemisphere generated by parcellation of the white surface using DKT parcellation	https://open.win.ox.ac.uk/ukbiobank/big40/release2/stats33k/1121
1122	27180	aparc-DKTatlas_lh_thickness_inferiortemporal	cortical thickness	Mean thickness of inferiortemporal in the left hemisphere generated by parcellation of the white surface using DKT parcellation	https://open.win.ox.ac.uk/ukbiobank/big40/release2/stats33k/1122
1123	27181	aparc-DKTatlas_lh_thickness_isthmuscingulate	cortical thickness	Mean thickness of isthmuscingulate in the left hemisphere generated by parcellation of the white surface using DKT parcellation	https://open.win.ox.ac.uk/ukbiobank/big40/release2/stats33k/1123
1124	27182	aparc-DKTatlas_lh_thickness_lateraloccipital	cortical thickness	Mean thickness of lateraloccipital in the left hemisphere generated by parcellation of the white surface using DKT parcellation	https://open.win.ox.ac.uk/ukbiobank/big40/release2/stats33k/1124
1125	27183	aparc-DKTatlas_lh_thickness_lateralorbitofrontal	cortical thickness	Mean thickness of lateralorbitofrontal in the left hemisphere generated by parcellation of the white surface using DKT parcellation	https://open.win.ox.ac.uk/ukbiobank/big40/release2/stats33k/1125
1126	27184	aparc-DKTatlas_lh_thickness_lingual	cortical thickness	Mean thickness of lingual in the left hemisphere generated by parcellation of the white surface using DKT parcellation	https://open.win.ox.ac.uk/ukbiobank/big40/release2/stats33k/1126
1127	27185	aparc-DKTatlas_lh_thickness_medialorbitofrontal	cortical thickness	Mean thickness of medialorbitofrontal in the left hemisphere generated by parcellation of the white surface using DKT parcellation	https://open.win.ox.ac.uk/ukbiobank/big40/release2/stats33k/1127
1128	27186	aparc-DKTatlas_lh_thickness_middletemporal	cortical thickness	Mean thickness of middletemporal in the left hemisphere generated by parcellation of the white surface using DKT parcellation	https://open.win.ox.ac.uk/ukbiobank/big40/release2/stats33k/1128
1129	27187	aparc-DKTatlas_lh_thickness_parahippocampal	cortical thickness	Mean thickness of parahippocampal in the left hemisphere generated by parcellation of the white surface using DKT parcellation	https://open.win.ox.ac.uk/ukbiobank/big40/release2/stats33k/1129
1130	27188	aparc-DKTatlas_lh_thickness_paracentral	cortical thickness	Mean thickness of paracentral in the left hemisphere generated by parcellation of the white surface using DKT parcellation	https://open.win.ox.ac.uk/ukbiobank/big40/release2/stats33k/1130
1131	27189	aparc-DKTatlas_lh_thickness_parsopercularis	cortical thickness	Mean thickness of parsopercularis in the left hemisphere generated by parcellation of the white surface using DKT parcellation	https://open.win.ox.ac.uk/ukbiobank/big40/release2/stats33k/1131
1132	27190	aparc-DKTatlas_lh_thickness_parsorbitalis	cortical thickness	Mean thickness of parsorbitalis in the left hemisphere generated by parcellation of the white surface using DKT parcellation	https://open.win.ox.ac.uk/ukbiobank/big40/release2/stats33k/1132
1133	27191	aparc-DKTatlas_lh_thickness_parstriangularis	cortical thickness	Mean thickness of parstriangularis in the left hemisphere generated by parcellation of the white surface using DKT parcellation	https://open.win.ox.ac.uk/ukbiobank/big40/release2/stats33k/1133
1134	27192	aparc-DKTatlas_lh_thickness_pericalcarine	cortical thickness	Mean thickness of pericalcarine in the left hemisphere generated by parcellation of the white surface using DKT parcellation	https://open.win.ox.ac.uk/ukbiobank/big40/release2/stats33k/1134
1135	27193	aparc-DKTatlas_lh_thickness_postcentral	cortical thickness	Mean thickness of postcentral in the left hemisphere generated by parcellation of the white surface using DKT parcellation	https://open.win.ox.ac.uk/ukbiobank/big40/release2/stats33k/1135
1136	27194	aparc-DKTatlas_lh_thickness_posteriorcingulate	cortical thickness	Mean thickness of posteriorcingulate in the left hemisphere generated by parcellation of the white surface using DKT parcellation	https://open.win.ox.ac.uk/ukbiobank/big40/release2/stats33k/1136
1137	27195	aparc-DKTatlas_lh_thickness_precentral	cortical thickness	Mean thickness of precentral in the left hemisphere generated by parcellation of the white surface using DKT parcellation	https://open.win.ox.ac.uk/ukbiobank/big40/release2/stats33k/1137
1138	27196	aparc-DKTatlas_lh_thickness_precuneus	cortical thickness	Mean thickness of precuneus in the left hemisphere generated by parcellation of the white surface using DKT parcellation	https://open.win.ox.ac.uk/ukbiobank/big40/release2/stats33k/1138
1139	27197	aparc-DKTatlas_lh_thickness_rostralanteriorcingulate	cortical thickness	Mean thickness of rostralanteriorcingulate in the left hemisphere generated by parcellation of the white surface using DKT parcellation	https://open.win.ox.ac.uk/ukbiobank/big40/release2/stats33k/1139
1140	27198	aparc-DKTatlas_lh_thickness_rostralmiddlefrontal	cortical thickness	Mean thickness of rostralmiddlefrontal in the left hemisphere generated by parcellation of the white surface using DKT parcellation	https://open.win.ox.ac.uk/ukbiobank/big40/release2/stats33k/1140
1141	27199	aparc-DKTatlas_lh_thickness_superiorfrontal	cortical thickness	Mean thickness of superiorfrontal in the left hemisphere generated by parcellation of the white surface using DKT parcellation	https://open.win.ox.ac.uk/ukbiobank/big40/release2/stats33k/1141
1142	27200	aparc-DKTatlas_lh_thickness_superiorparietal	cortical thickness	Mean thickness of superiorparietal in the left hemisphere generated by parcellation of the white surface using DKT parcellation	https://open.win.ox.ac.uk/ukbiobank/big40/release2/stats33k/1142
1143	27201	aparc-DKTatlas_lh_thickness_superiortemporal	cortical thickness	Mean thickness of superiortemporal in the left hemisphere generated by parcellation of the white surface using DKT parcellation	https://open.win.ox.ac.uk/ukbiobank/big40/release2/stats33k/1143
1144	27202	aparc-DKTatlas_lh_thickness_supramarginal	cortical thickness	Mean thickness of supramarginal in the left hemisphere generated by parcellation of the white surface using DKT parcellation	https://open.win.ox.ac.uk/ukbiobank/big40/release2/stats33k/1144
1145	27203	aparc-DKTatlas_lh_thickness_transversetemporal	cortical thickness	Mean thickness of transversetemporal in the left hemisphere generated by parcellation of the white surface using DKT parcellation	https://open.win.ox.ac.uk/ukbiobank/big40/release2/stats33k/1145
1146	27204	aparc-DKTatlas_lh_thickness_insula	cortical thickness	Mean thickness of insula in the left hemisphere generated by parcellation of the white surface using DKT parcellation	https://open.win.ox.ac.uk/ukbiobank/big40/release2/stats33k/1146
1147	27267	aparc-DKTatlas_rh_thickness_caudalanteriorcingulate	cortical thickness	Mean thickness of caudalanteriorcingulate in the right hemisphere generated by parcellation of the white surface using DKT parcellation	https://open.win.ox.ac.uk/ukbiobank/big40/release2/stats33k/1147
1148	27268	aparc-DKTatlas_rh_thickness_caudalmiddlefrontal	cortical thickness	Mean thickness of caudalmiddlefrontal in the right hemisphere generated by parcellation of the white surface using DKT parcellation	https://open.win.ox.ac.uk/ukbiobank/big40/release2/stats33k/1148
1149	27269	aparc-DKTatlas_rh_thickness_cuneus	cortical thickness	Mean thickness of cuneus in the right hemisphere generated by parcellation of the white surface using DKT parcellation	https://open.win.ox.ac.uk/ukbiobank/big40/release2/stats33k/1149
1150	27270	aparc-DKTatlas_rh_thickness_entorhinal	cortical thickness	Mean thickness of entorhinal in the right hemisphere generated by parcellation of the white surface using DKT parcellation	https://open.win.ox.ac.uk/ukbiobank/big40/release2/stats33k/1150
1151	27271	aparc-DKTatlas_rh_thickness_fusiform	cortical thickness	Mean thickness of fusiform in the right hemisphere generated by parcellation of the white surface using DKT parcellation	https://open.win.ox.ac.uk/ukbiobank/big40/release2/stats33k/1151
1152	27272	aparc-DKTatlas_rh_thickness_inferiorparietal	cortical thickness	Mean thickness of inferiorparietal in the right hemisphere generated by parcellation of the white surface using DKT parcellation	https://open.win.ox.ac.uk/ukbiobank/big40/release2/stats33k/1152
1153	27273	aparc-DKTatlas_rh_thickness_inferiortemporal	cortical thickness	Mean thickness of inferiortemporal in the right hemisphere generated by parcellation of the white surface using DKT parcellation	https://open.win.ox.ac.uk/ukbiobank/big40/release2/stats33k/1153
1154	27274	aparc-DKTatlas_rh_thickness_isthmuscingulate	cortical thickness	Mean thickness of isthmuscingulate in the right hemisphere generated by parcellation of the white surface using DKT parcellation	https://open.win.ox.ac.uk/ukbiobank/big40/release2/stats33k/1154
1155	27275	aparc-DKTatlas_rh_thickness_lateraloccipital	cortical thickness	Mean thickness of lateraloccipital in the right hemisphere generated by parcellation of the white surface using DKT parcellation	https://open.win.ox.ac.uk/ukbiobank/big40/release2/stats33k/1155
1156	27276	aparc-DKTatlas_rh_thickness_lateralorbitofrontal	cortical thickness	Mean thickness of lateralorbitofrontal in the right hemisphere generated by parcellation of the white surface using DKT parcellation	https://open.win.ox.ac.uk/ukbiobank/big40/release2/stats33k/1156
1157	27277	aparc-DKTatlas_rh_thickness_lingual	cortical thickness	Mean thickness of lingual in the right hemisphere generated by parcellation of the white surface using DKT parcellation	https://open.win.ox.ac.uk/ukbiobank/big40/release2/stats33k/1157
1158	27278	aparc-DKTatlas_rh_thickness_medialorbitofrontal	cortical thickness	Mean thickness of medialorbitofrontal in the right hemisphere generated by parcellation of the white surface using DKT parcellation	https://open.win.ox.ac.uk/ukbiobank/big40/release2/stats33k/1158
1159	27279	aparc-DKTatlas_rh_thickness_middletemporal	cortical thickness	Mean thickness of middletemporal in the right hemisphere generated by parcellation of the white surface using DKT parcellation	https://open.win.ox.ac.uk/ukbiobank/big40/release2/stats33k/1159
1160	27280	aparc-DKTatlas_rh_thickness_parahippocampal	cortical thickness	Mean thickness of parahippocampal in the right hemisphere generated by parcellation of the white surface using DKT parcellation	https://open.win.ox.ac.uk/ukbiobank/big40/release2/stats33k/1160
1161	27281	aparc-DKTatlas_rh_thickness_paracentral	cortical thickness	Mean thickness of paracentral in the right hemisphere generated by parcellation of the white surface using DKT parcellation	https://open.win.ox.ac.uk/ukbiobank/big40/release2/stats33k/1161
1162	27282	aparc-DKTatlas_rh_thickness_parsopercularis	cortical thickness	Mean thickness of parsopercularis in the right hemisphere generated by parcellation of the white surface using DKT parcellation	https://open.win.ox.ac.uk/ukbiobank/big40/release2/stats33k/1162
1163	27283	aparc-DKTatlas_rh_thickness_parsorbitalis	cortical thickness	Mean thickness of parsorbitalis in the right hemisphere generated by parcellation of the white surface using DKT parcellation	https://open.win.ox.ac.uk/ukbiobank/big40/release2/stats33k/1163
1164	27284	aparc-DKTatlas_rh_thickness_parstriangularis	cortical thickness	Mean thickness of parstriangularis in the right hemisphere generated by parcellation of the white surface using DKT parcellation	https://open.win.ox.ac.uk/ukbiobank/big40/release2/stats33k/1164
1165	27285	aparc-DKTatlas_rh_thickness_pericalcarine	cortical thickness	Mean thickness of pericalcarine in the right hemisphere generated by parcellation of the white surface using DKT parcellation	https://open.win.ox.ac.uk/ukbiobank/big40/release2/stats33k/1165
1166	27286	aparc-DKTatlas_rh_thickness_postcentral	cortical thickness	Mean thickness of postcentral in the right hemisphere generated by parcellation of the white surface using DKT parcellation	https://open.win.ox.ac.uk/ukbiobank/big40/release2/stats33k/1166
1167	27287	aparc-DKTatlas_rh_thickness_posteriorcingulate	cortical thickness	Mean thickness of posteriorcingulate in the right hemisphere generated by parcellation of the white surface using DKT parcellation	https://open.win.ox.ac.uk/ukbiobank/big40/release2/stats33k/1167
1168	27288	aparc-DKTatlas_rh_thickness_precentral	cortical thickness	Mean thickness of precentral in the right hemisphere generated by parcellation of the white surface using DKT parcellation	https://open.win.ox.ac.uk/ukbiobank/big40/release2/stats33k/1168
1169	27289	aparc-DKTatlas_rh_thickness_precuneus	cortical thickness	Mean thickness of precuneus in the right hemisphere generated by parcellation of the white surface using DKT parcellation	https://open.win.ox.ac.uk/ukbiobank/big40/release2/stats33k/1169
1170	27290	aparc-DKTatlas_rh_thickness_rostralanteriorcingulate	cortical thickness	Mean thickness of rostralanteriorcingulate in the right hemisphere generated by parcellation of the white surface using DKT parcellation	https://open.win.ox.ac.uk/ukbiobank/big40/release2/stats33k/1170
1171	27291	aparc-DKTatlas_rh_thickness_rostralmiddlefrontal	cortical thickness	Mean thickness of rostralmiddlefrontal in the right hemisphere generated by parcellation of the white surface using DKT parcellation	https://open.win.ox.ac.uk/ukbiobank/big40/release2/stats33k/1171
1172	27292	aparc-DKTatlas_rh_thickness_superiorfrontal	cortical thickness	Mean thickness of superiorfrontal in the right hemisphere generated by parcellation of the white surface using DKT parcellation	https://open.win.ox.ac.uk/ukbiobank/big40/release2/stats33k/1172
1173	27293	aparc-DKTatlas_rh_thickness_superiorparietal	cortical thickness	Mean thickness of superiorparietal in the right hemisphere generated by parcellation of the white surface using DKT parcellation	https://open.win.ox.ac.uk/ukbiobank/big40/release2/stats33k/1173
1174	27294	aparc-DKTatlas_rh_thickness_superiortemporal	cortical thickness	Mean thickness of superiortemporal in the right hemisphere generated by parcellation of the white surface using DKT parcellation	https://open.win.ox.ac.uk/ukbiobank/big40/release2/stats33k/1174
1175	27295	aparc-DKTatlas_rh_thickness_supramarginal	cortical thickness	Mean thickness of supramarginal in the right hemisphere generated by parcellation of the white surface using DKT parcellation	https://open.win.ox.ac.uk/ukbiobank/big40/release2/stats33k/1175
1176	27296	aparc-DKTatlas_rh_thickness_transversetemporal	cortical thickness	Mean thickness of transversetemporal in the right hemisphere generated by parcellation of the white surface using DKT parcellation	https://open.win.ox.ac.uk/ukbiobank/big40/release2/stats33k/1176
1177	27297	aparc-DKTatlas_rh_thickness_insula	cortical thickness	Mean thickness of insula in the right hemisphere generated by parcellation of the white surface using DKT parcellation	https://open.win.ox.ac.uk/ukbiobank/big40/release2/stats33k/1177
1178	27403	aparc-a2009s_lh_thickness_G+S-frontomargin	cortical thickness	Mean thickness of G+S-frontomargin in the left hemisphere generated by parcellation of the white surface using Destrieux (a2009s) parcellation	https://open.win.ox.ac.uk/ukbiobank/big40/release2/stats33k/1178
1179	27404	aparc-a2009s_lh_thickness_G+S-occipital-inf	cortical thickness	Mean thickness of G+S-occipital-inf in the left hemisphere generated by parcellation of the white surface using Destrieux (a2009s) parcellation	https://open.win.ox.ac.uk/ukbiobank/big40/release2/stats33k/1179
1180	27405	aparc-a2009s_lh_thickness_G+S-paracentral	cortical thickness	Mean thickness of G+S-paracentral in the left hemisphere generated by parcellation of the white surface using Destrieux (a2009s) parcellation	https://open.win.ox.ac.uk/ukbiobank/big40/release2/stats33k/1180
1181	27406	aparc-a2009s_lh_thickness_G+S-subcentral	cortical thickness	Mean thickness of G+S-subcentral in the left hemisphere generated by parcellation of the white surface using Destrieux (a2009s) parcellation	https://open.win.ox.ac.uk/ukbiobank/big40/release2/stats33k/1181
1182	27407	aparc-a2009s_lh_thickness_G+S-transv-frontopol	cortical thickness	Mean thickness of G+S-transv-frontopol in the left hemisphere generated by parcellation of the white surface using Destrieux (a2009s) parcellation	https://open.win.ox.ac.uk/ukbiobank/big40/release2/stats33k/1182
1183	27408	aparc-a2009s_lh_thickness_G+S-cingul-Ant	cortical thickness	Mean thickness of G+S-cingul-Ant in the left hemisphere generated by parcellation of the white surface using Destrieux (a2009s) parcellation	https://open.win.ox.ac.uk/ukbiobank/big40/release2/stats33k/1183
1184	27409	aparc-a2009s_lh_thickness_G+S-cingul-Mid-Ant	cortical thickness	Mean thickness of G+S-cingul-Mid-Ant in the left hemisphere generated by parcellation of the white surface using Destrieux (a2009s) parcellation	https://open.win.ox.ac.uk/ukbiobank/big40/release2/stats33k/1184
1185	27410	aparc-a2009s_lh_thickness_G+S-cingul-Mid-Post	cortical thickness	Mean thickness of G+S-cingul-Mid-Post in the left hemisphere generated by parcellation of the white surface using Destrieux (a2009s) parcellation	https://open.win.ox.ac.uk/ukbiobank/big40/release2/stats33k/1185
1186	27411	aparc-a2009s_lh_thickness_G-cingul-Post-dorsal	cortical thickness	Mean thickness of G-cingul-Post-dorsal in the left hemisphere generated by parcellation of the white surface using Destrieux (a2009s) parcellation	https://open.win.ox.ac.uk/ukbiobank/big40/release2/stats33k/1186
1187	27412	aparc-a2009s_lh_thickness_G-cingul-Post-ventral	cortical thickness	Mean thickness of G-cingul-Post-ventral in the left hemisphere generated by parcellation of the white surface using Destrieux (a2009s) parcellation	https://open.win.ox.ac.uk/ukbiobank/big40/release2/stats33k/1187
1188	27413	aparc-a2009s_lh_thickness_G-cuneus	cortical thickness	Mean thickness of G-cuneus in the left hemisphere generated by parcellation of the white surface using Destrieux (a2009s) parcellation	https://open.win.ox.ac.uk/ukbiobank/big40/release2/stats33k/1188
1189	27414	aparc-a2009s_lh_thickness_G-front-inf-Opercular	cortical thickness	Mean thickness of G-front-inf-Opercular in the left hemisphere generated by parcellation of the white surface using Destrieux (a2009s) parcellation	https://open.win.ox.ac.uk/ukbiobank/big40/release2/stats33k/1189
1190	27415	aparc-a2009s_lh_thickness_G-front-inf-Orbital	cortical thickness	Mean thickness of G-front-inf-Orbital in the left hemisphere generated by parcellation of the white surface using Destrieux (a2009s) parcellation	https://open.win.ox.ac.uk/ukbiobank/big40/release2/stats33k/1190
1191	27416	aparc-a2009s_lh_thickness_G-front-inf-Triangul	cortical thickness	Mean thickness of G-front-inf-Triangul in the left hemisphere generated by parcellation of the white surface using Destrieux (a2009s) parcellation	https://open.win.ox.ac.uk/ukbiobank/big40/release2/stats33k/1191
1192	27417	aparc-a2009s_lh_thickness_G-front-middle	cortical thickness	Mean thickness of G-front-middle in the left hemisphere generated by parcellation of the white surface using Destrieux (a2009s) parcellation	https://open.win.ox.ac.uk/ukbiobank/big40/release2/stats33k/1192
1193	27418	aparc-a2009s_lh_thickness_G-front-sup	cortical thickness	Mean thickness of G-front-sup in the left hemisphere generated by parcellation of the white surface using Destrieux (a2009s) parcellation	https://open.win.ox.ac.uk/ukbiobank/big40/release2/stats33k/1193
1194	27419	aparc-a2009s_lh_thickness_G-Ins-lg+S-cent-ins	cortical thickness	Mean thickness of G-Ins-lg+S-cent-ins in the left hemisphere generated by parcellation of the white surface using Destrieux (a2009s) parcellation	https://open.win.ox.ac.uk/ukbiobank/big40/release2/stats33k/1194
1195	27420	aparc-a2009s_lh_thickness_G-insular-short	cortical thickness	Mean thickness of G-insular-short in the left hemisphere generated by parcellation of the white surface using Destrieux (a2009s) parcellation	https://open.win.ox.ac.uk/ukbiobank/big40/release2/stats33k/1195
1196	27421	aparc-a2009s_lh_thickness_G-occipital-middle	cortical thickness	Mean thickness of G-occipital-middle in the left hemisphere generated by parcellation of the white surface using Destrieux (a2009s) parcellation	https://open.win.ox.ac.uk/ukbiobank/big40/release2/stats33k/1196
1197	27422	aparc-a2009s_lh_thickness_G-occipital-sup	cortical thickness	Mean thickness of G-occipital-sup in the left hemisphere generated by parcellation of the white surface using Destrieux (a2009s) parcellation	https://open.win.ox.ac.uk/ukbiobank/big40/release2/stats33k/1197
1198	27423	aparc-a2009s_lh_thickness_G-oc-temp-lat-fusifor	cortical thickness	Mean thickness of G-oc-temp-lat-fusifor in the left hemisphere generated by parcellation of the white surface using Destrieux (a2009s) parcellation	https://open.win.ox.ac.uk/ukbiobank/big40/release2/stats33k/1198
1199	27424	aparc-a2009s_lh_thickness_G-oc-temp-med-Lingual	cortical thickness	Mean thickness of G-oc-temp-med-Lingual in the left hemisphere generated by parcellation of the white surface using Destrieux (a2009s) parcellation	https://open.win.ox.ac.uk/ukbiobank/big40/release2/stats33k/1199
1200	27425	aparc-a2009s_lh_thickness_G-oc-temp-med-Parahip	cortical thickness	Mean thickness of G-oc-temp-med-Parahip in the left hemisphere generated by parcellation of the white surface using Destrieux (a2009s) parcellation	https://open.win.ox.ac.uk/ukbiobank/big40/release2/stats33k/1200
1201	27426	aparc-a2009s_lh_thickness_G-orbital	cortical thickness	Mean thickness of G-orbital in the left hemisphere generated by parcellation of the white surface using Destrieux (a2009s) parcellation	https://open.win.ox.ac.uk/ukbiobank/big40/release2/stats33k/1201
1202	27427	aparc-a2009s_lh_thickness_G-pariet-inf-Angular	cortical thickness	Mean thickness of G-pariet-inf-Angular in the left hemisphere generated by parcellation of the white surface using Destrieux (a2009s) parcellation	https://open.win.ox.ac.uk/ukbiobank/big40/release2/stats33k/1202
1203	27428	aparc-a2009s_lh_thickness_G-pariet-inf-Supramar	cortical thickness	Mean thickness of G-pariet-inf-Supramar in the left hemisphere generated by parcellation of the white surface using Destrieux (a2009s) parcellation	https://open.win.ox.ac.uk/ukbiobank/big40/release2/stats33k/1203
1204	27429	aparc-a2009s_lh_thickness_G-parietal-sup	cortical thickness	Mean thickness of G-parietal-sup in the left hemisphere generated by parcellation of the white surface using Destrieux (a2009s) parcellation	https://open.win.ox.ac.uk/ukbiobank/big40/release2/stats33k/1204
1205	27430	aparc-a2009s_lh_thickness_G-postcentral	cortical thickness	Mean thickness of G-postcentral in the left hemisphere generated by parcellation of the white surface using Destrieux (a2009s) parcellation	https://open.win.ox.ac.uk/ukbiobank/big40/release2/stats33k/1205
1206	27431	aparc-a2009s_lh_thickness_G-precentral	cortical thickness	Mean thickness of G-precentral in the left hemisphere generated by parcellation of the white surface using Destrieux (a2009s) parcellation	https://open.win.ox.ac.uk/ukbiobank/big40/release2/stats33k/1206
1207	27432	aparc-a2009s_lh_thickness_G-precuneus	cortical thickness	Mean thickness of G-precuneus in the left hemisphere generated by parcellation of the white surface using Destrieux (a2009s) parcellation	https://open.win.ox.ac.uk/ukbiobank/big40/release2/stats33k/1207
1208	27433	aparc-a2009s_lh_thickness_G-rectus	cortical thickness	Mean thickness of G-rectus in the left hemisphere generated by parcellation of the white surface using Destrieux (a2009s) parcellation	https://open.win.ox.ac.uk/ukbiobank/big40/release2/stats33k/1208
1209	27434	aparc-a2009s_lh_thickness_G-subcallosal	cortical thickness	Mean thickness of G-subcallosal in the left hemisphere generated by parcellation of the white surface using Destrieux (a2009s) parcellation	https://open.win.ox.ac.uk/ukbiobank/big40/release2/stats33k/1209
1210	27435	aparc-a2009s_lh_thickness_G-temp-sup-G-T-transv	cortical thickness	Mean thickness of G-temp-sup-G-T-transv in the left hemisphere generated by parcellation of the white surface using Destrieux (a2009s) parcellation	https://open.win.ox.ac.uk/ukbiobank/big40/release2/stats33k/1210
1211	27436	aparc-a2009s_lh_thickness_G-temp-sup-Lateral	cortical thickness	Mean thickness of G-temp-sup-Lateral in the left hemisphere generated by parcellation of the white surface using Destrieux (a2009s) parcellation	https://open.win.ox.ac.uk/ukbiobank/big40/release2/stats33k/1211
1212	27437	aparc-a2009s_lh_thickness_G-temp-sup-Plan-polar	cortical thickness	Mean thickness of G-temp-sup-Plan-polar in the left hemisphere generated by parcellation of the white surface using Destrieux (a2009s) parcellation	https://open.win.ox.ac.uk/ukbiobank/big40/release2/stats33k/1212
1213	27438	aparc-a2009s_lh_thickness_G-temp-sup-Plan-tempo	cortical thickness	Mean thickness of G-temp-sup-Plan-tempo in the left hemisphere generated by parcellation of the white surface using Destrieux (a2009s) parcellation	https://open.win.ox.ac.uk/ukbiobank/big40/release2/stats33k/1213
1214	27439	aparc-a2009s_lh_thickness_G-temporal-inf	cortical thickness	Mean thickness of G-temporal-inf in the left hemisphere generated by parcellation of the white surface using Destrieux (a2009s) parcellation	https://open.win.ox.ac.uk/ukbiobank/big40/release2/stats33k/1214
1215	27440	aparc-a2009s_lh_thickness_G-temporal-middle	cortical thickness	Mean thickness of G-temporal-middle in the left hemisphere generated by parcellation of the white surface using Destrieux (a2009s) parcellation	https://open.win.ox.ac.uk/ukbiobank/big40/release2/stats33k/1215
1216	27441	aparc-a2009s_lh_thickness_Lat-Fis-ant-Horizont	cortical thickness	Mean thickness of Lat-Fis-ant-Horizont in the left hemisphere generated by parcellation of the white surface using Destrieux (a2009s) parcellation	https://open.win.ox.ac.uk/ukbiobank/big40/release2/stats33k/1216
1217	27442	aparc-a2009s_lh_thickness_Lat-Fis-ant-Vertical	cortical thickness	Mean thickness of Lat-Fis-ant-Vertical in the left hemisphere generated by parcellation of the white surface using Destrieux (a2009s) parcellation	https://open.win.ox.ac.uk/ukbiobank/big40/release2/stats33k/1217
1218	27443	aparc-a2009s_lh_thickness_Lat-Fis-post	cortical thickness	Mean thickness of Lat-Fis-post in the left hemisphere generated by parcellation of the white surface using Destrieux (a2009s) parcellation	https://open.win.ox.ac.uk/ukbiobank/big40/release2/stats33k/1218
1219	27444	aparc-a2009s_lh_thickness_Pole-occipital	cortical thickness	Mean thickness of Pole-occipital in the left hemisphere generated by parcellation of the white surface using Destrieux (a2009s) parcellation	https://open.win.ox.ac.uk/ukbiobank/big40/release2/stats33k/1219
1220	27445	aparc-a2009s_lh_thickness_Pole-temporal	cortical thickness	Mean thickness of Pole-temporal in the left hemisphere generated by parcellation of the white surface using Destrieux (a2009s) parcellation	https://open.win.ox.ac.uk/ukbiobank/big40/release2/stats33k/1220
1221	27446	aparc-a2009s_lh_thickness_S-calcarine	cortical thickness	Mean thickness of S-calcarine in the left hemisphere generated by parcellation of the white surface using Destrieux (a2009s) parcellation	https://open.win.ox.ac.uk/ukbiobank/big40/release2/stats33k/1221
1222	27447	aparc-a2009s_lh_thickness_S-central	cortical thickness	Mean thickness of S-central in the left hemisphere generated by parcellation of the white surface using Destrieux (a2009s) parcellation	https://open.win.ox.ac.uk/ukbiobank/big40/release2/stats33k/1222
1223	27448	aparc-a2009s_lh_thickness_S-cingul-Marginalis	cortical thickness	Mean thickness of S-cingul-Marginalis in the left hemisphere generated by parcellation of the white surface using Destrieux (a2009s) parcellation	https://open.win.ox.ac.uk/ukbiobank/big40/release2/stats33k/1223
1224	27449	aparc-a2009s_lh_thickness_S-circular-insula-ant	cortical thickness	Mean thickness of S-circular-insula-ant in the left hemisphere generated by parcellation of the white surface using Destrieux (a2009s) parcellation	https://open.win.ox.ac.uk/ukbiobank/big40/release2/stats33k/1224
1225	27450	aparc-a2009s_lh_thickness_S-circular-insula-inf	cortical thickness	Mean thickness of S-circular-insula-inf in the left hemisphere generated by parcellation of the white surface using Destrieux (a2009s) parcellation	https://open.win.ox.ac.uk/ukbiobank/big40/release2/stats33k/1225
1226	27451	aparc-a2009s_lh_thickness_S-circular-insula-sup	cortical thickness	Mean thickness of S-circular-insula-sup in the left hemisphere generated by parcellation of the white surface using Destrieux (a2009s) parcellation	https://open.win.ox.ac.uk/ukbiobank/big40/release2/stats33k/1226
1227	27452	aparc-a2009s_lh_thickness_S-collat-transv-ant	cortical thickness	Mean thickness of S-collat-transv-ant in the left hemisphere generated by parcellation of the white surface using Destrieux (a2009s) parcellation	https://open.win.ox.ac.uk/ukbiobank/big40/release2/stats33k/1227
1228	27453	aparc-a2009s_lh_thickness_S-collat-transv-post	cortical thickness	Mean thickness of S-collat-transv-post in the left hemisphere generated by parcellation of the white surface using Destrieux (a2009s) parcellation	https://open.win.ox.ac.uk/ukbiobank/big40/release2/stats33k/1228
1229	27454	aparc-a2009s_lh_thickness_S-front-inf	cortical thickness	Mean thickness of S-front-inf in the left hemisphere generated by parcellation of the white surface using Destrieux (a2009s) parcellation	https://open.win.ox.ac.uk/ukbiobank/big40/release2/stats33k/1229
1230	27455	aparc-a2009s_lh_thickness_S-front-middle	cortical thickness	Mean thickness of S-front-middle in the left hemisphere generated by parcellation of the white surface using Destrieux (a2009s) parcellation	https://open.win.ox.ac.uk/ukbiobank/big40/release2/stats33k/1230
1231	27456	aparc-a2009s_lh_thickness_S-front-sup	cortical thickness	Mean thickness of S-front-sup in the left hemisphere generated by parcellation of the white surface using Destrieux (a2009s) parcellation	https://open.win.ox.ac.uk/ukbiobank/big40/release2/stats33k/1231
1232	27457	aparc-a2009s_lh_thickness_S-interm-prim-Jensen	cortical thickness	Mean thickness of S-interm-prim-Jensen in the left hemisphere generated by parcellation of the white surface using Destrieux (a2009s) parcellation	https://open.win.ox.ac.uk/ukbiobank/big40/release2/stats33k/1232
1233	27458	aparc-a2009s_lh_thickness_S-intrapariet+P-trans	cortical thickness	Mean thickness of S-intrapariet+P-trans in the left hemisphere generated by parcellation of the white surface using Destrieux (a2009s) parcellation	https://open.win.ox.ac.uk/ukbiobank/big40/release2/stats33k/1233
1234	27459	aparc-a2009s_lh_thickness_S-oc-middle+Lunatus	cortical thickness	Mean thickness of S-oc-middle+Lunatus in the left hemisphere generated by parcellation of the white surface using Destrieux (a2009s) parcellation	https://open.win.ox.ac.uk/ukbiobank/big40/release2/stats33k/1234
1235	27460	aparc-a2009s_lh_thickness_S-oc-sup+transversal	cortical thickness	Mean thickness of S-oc-sup+transversal in the left hemisphere generated by parcellation of the white surface using Destrieux (a2009s) parcellation	https://open.win.ox.ac.uk/ukbiobank/big40/release2/stats33k/1235
1236	27461	aparc-a2009s_lh_thickness_S-occipital-ant	cortical thickness	Mean thickness of S-occipital-ant in the left hemisphere generated by parcellation of the white surface using Destrieux (a2009s) parcellation	https://open.win.ox.ac.uk/ukbiobank/big40/release2/stats33k/1236
1237	27462	aparc-a2009s_lh_thickness_S-oc-temp-lat	cortical thickness	Mean thickness of S-oc-temp-lat in the left hemisphere generated by parcellation of the white surface using Destrieux (a2009s) parcellation	https://open.win.ox.ac.uk/ukbiobank/big40/release2/stats33k/1237
1238	27463	aparc-a2009s_lh_thickness_S-oc-temp-med+Lingual	cortical thickness	Mean thickness of S-oc-temp-med+Lingual in the left hemisphere generated by parcellation of the white surface using Destrieux (a2009s) parcellation	https://open.win.ox.ac.uk/ukbiobank/big40/release2/stats33k/1238
1239	27464	aparc-a2009s_lh_thickness_S-orbital-lateral	cortical thickness	Mean thickness of S-orbital-lateral in the left hemisphere generated by parcellation of the white surface using Destrieux (a2009s) parcellation	https://open.win.ox.ac.uk/ukbiobank/big40/release2/stats33k/1239
1240	27465	aparc-a2009s_lh_thickness_S-orbital-med-olfact	cortical thickness	Mean thickness of S-orbital-med-olfact in the left hemisphere generated by parcellation of the white surface using Destrieux (a2009s) parcellation	https://open.win.ox.ac.uk/ukbiobank/big40/release2/stats33k/1240
1241	27466	aparc-a2009s_lh_thickness_S-orbital-H-Shaped	cortical thickness	Mean thickness of S-orbital-H-Shaped in the left hemisphere generated by parcellation of the white surface using Destrieux (a2009s) parcellation	https://open.win.ox.ac.uk/ukbiobank/big40/release2/stats33k/1241
1242	27467	aparc-a2009s_lh_thickness_S-parieto-occipital	cortical thickness	Mean thickness of S-parieto-occipital in the left hemisphere generated by parcellation of the white surface using Destrieux (a2009s) parcellation	https://open.win.ox.ac.uk/ukbiobank/big40/release2/stats33k/1242
1243	27468	aparc-a2009s_lh_thickness_S-pericallosal	cortical thickness	Mean thickness of S-pericallosal in the left hemisphere generated by parcellation of the white surface using Destrieux (a2009s) parcellation	https://open.win.ox.ac.uk/ukbiobank/big40/release2/stats33k/1243
1244	27469	aparc-a2009s_lh_thickness_S-postcentral	cortical thickness	Mean thickness of S-postcentral in the left hemisphere generated by parcellation of the white surface using Destrieux (a2009s) parcellation	https://open.win.ox.ac.uk/ukbiobank/big40/release2/stats33k/1244
1245	27470	aparc-a2009s_lh_thickness_S-precentral-inf-part	cortical thickness	Mean thickness of S-precentral-inf-part in the left hemisphere generated by parcellation of the white surface using Destrieux (a2009s) parcellation	https://open.win.ox.ac.uk/ukbiobank/big40/release2/stats33k/1245
1246	27471	aparc-a2009s_lh_thickness_S-precentral-sup-part	cortical thickness	Mean thickness of S-precentral-sup-part in the left hemisphere generated by parcellation of the white surface using Destrieux (a2009s) parcellation	https://open.win.ox.ac.uk/ukbiobank/big40/release2/stats33k/1246
1247	27472	aparc-a2009s_lh_thickness_S-suborbital	cortical thickness	Mean thickness of S-suborbital in the left hemisphere generated by parcellation of the white surface using Destrieux (a2009s) parcellation	https://open.win.ox.ac.uk/ukbiobank/big40/release2/stats33k/1247
1248	27473	aparc-a2009s_lh_thickness_S-subparietal	cortical thickness	Mean thickness of S-subparietal in the left hemisphere generated by parcellation of the white surface using Destrieux (a2009s) parcellation	https://open.win.ox.ac.uk/ukbiobank/big40/release2/stats33k/1248
1249	27474	aparc-a2009s_lh_thickness_S-temporal-inf	cortical thickness	Mean thickness of S-temporal-inf in the left hemisphere generated by parcellation of the white surface using Destrieux (a2009s) parcellation	https://open.win.ox.ac.uk/ukbiobank/big40/release2/stats33k/1249
1250	27475	aparc-a2009s_lh_thickness_S-temporal-sup	cortical thickness	Mean thickness of S-temporal-sup in the left hemisphere generated by parcellation of the white surface using Destrieux (a2009s) parcellation	https://open.win.ox.ac.uk/ukbiobank/big40/release2/stats33k/1250
1251	27476	aparc-a2009s_lh_thickness_S-temporal-transverse	cortical thickness	Mean thickness of S-temporal-transverse in the left hemisphere generated by parcellation of the white surface using Destrieux (a2009s) parcellation	https://open.win.ox.ac.uk/ukbiobank/big40/release2/stats33k/1251
1252	27625	aparc-a2009s_rh_thickness_G+S-frontomargin	cortical thickness	Mean thickness of G+S-frontomargin in the right hemisphere generated by parcellation of the white surface using Destrieux (a2009s) parcellation	https://open.win.ox.ac.uk/ukbiobank/big40/release2/stats33k/1252
1253	27626	aparc-a2009s_rh_thickness_G+S-occipital-inf	cortical thickness	Mean thickness of G+S-occipital-inf in the right hemisphere generated by parcellation of the white surface using Destrieux (a2009s) parcellation	https://open.win.ox.ac.uk/ukbiobank/big40/release2/stats33k/1253
1254	27627	aparc-a2009s_rh_thickness_G+S-paracentral	cortical thickness	Mean thickness of G+S-paracentral in the right hemisphere generated by parcellation of the white surface using Destrieux (a2009s) parcellation	https://open.win.ox.ac.uk/ukbiobank/big40/release2/stats33k/1254
1255	27628	aparc-a2009s_rh_thickness_G+S-subcentral	cortical thickness	Mean thickness of G+S-subcentral in the right hemisphere generated by parcellation of the white surface using Destrieux (a2009s) parcellation	https://open.win.ox.ac.uk/ukbiobank/big40/release2/stats33k/1255
1256	27629	aparc-a2009s_rh_thickness_G+S-transv-frontopol	cortical thickness	Mean thickness of G+S-transv-frontopol in the right hemisphere generated by parcellation of the white surface using Destrieux (a2009s) parcellation	https://open.win.ox.ac.uk/ukbiobank/big40/release2/stats33k/1256
1257	27630	aparc-a2009s_rh_thickness_G+S-cingul-Ant	cortical thickness	Mean thickness of G+S-cingul-Ant in the right hemisphere generated by parcellation of the white surface using Destrieux (a2009s) parcellation	https://open.win.ox.ac.uk/ukbiobank/big40/release2/stats33k/1257
1258	27631	aparc-a2009s_rh_thickness_G+S-cingul-Mid-Ant	cortical thickness	Mean thickness of G+S-cingul-Mid-Ant in the right hemisphere generated by parcellation of the white surface using Destrieux (a2009s) parcellation	https://open.win.ox.ac.uk/ukbiobank/big40/release2/stats33k/1258
1259	27632	aparc-a2009s_rh_thickness_G+S-cingul-Mid-Post	cortical thickness	Mean thickness of G+S-cingul-Mid-Post in the right hemisphere generated by parcellation of the white surface using Destrieux (a2009s) parcellation	https://open.win.ox.ac.uk/ukbiobank/big40/release2/stats33k/1259
1260	27633	aparc-a2009s_rh_thickness_G-cingul-Post-dorsal	cortical thickness	Mean thickness of G-cingul-Post-dorsal in the right hemisphere generated by parcellation of the white surface using Destrieux (a2009s) parcellation	https://open.win.ox.ac.uk/ukbiobank/big40/release2/stats33k/1260
1261	27634	aparc-a2009s_rh_thickness_G-cingul-Post-ventral	cortical thickness	Mean thickness of G-cingul-Post-ventral in the right hemisphere generated by parcellation of the white surface using Destrieux (a2009s) parcellation	https://open.win.ox.ac.uk/ukbiobank/big40/release2/stats33k/1261
1262	27635	aparc-a2009s_rh_thickness_G-cuneus	cortical thickness	Mean thickness of G-cuneus in the right hemisphere generated by parcellation of the white surface using Destrieux (a2009s) parcellation	https://open.win.ox.ac.uk/ukbiobank/big40/release2/stats33k/1262
1263	27636	aparc-a2009s_rh_thickness_G-front-inf-Opercular	cortical thickness	Mean thickness of G-front-inf-Opercular in the right hemisphere generated by parcellation of the white surface using Destrieux (a2009s) parcellation	https://open.win.ox.ac.uk/ukbiobank/big40/release2/stats33k/1263
1264	27637	aparc-a2009s_rh_thickness_G-front-inf-Orbital	cortical thickness	Mean thickness of G-front-inf-Orbital in the right hemisphere generated by parcellation of the white surface using Destrieux (a2009s) parcellation	https://open.win.ox.ac.uk/ukbiobank/big40/release2/stats33k/1264
1265	27638	aparc-a2009s_rh_thickness_G-front-inf-Triangul	cortical thickness	Mean thickness of G-front-inf-Triangul in the right hemisphere generated by parcellation of the white surface using Destrieux (a2009s) parcellation	https://open.win.ox.ac.uk/ukbiobank/big40/release2/stats33k/1265
1266	27639	aparc-a2009s_rh_thickness_G-front-middle	cortical thickness	Mean thickness of G-front-middle in the right hemisphere generated by parcellation of the white surface using Destrieux (a2009s) parcellation	https://open.win.ox.ac.uk/ukbiobank/big40/release2/stats33k/1266
1267	27640	aparc-a2009s_rh_thickness_G-front-sup	cortical thickness	Mean thickness of G-front-sup in the right hemisphere generated by parcellation of the white surface using Destrieux (a2009s) parcellation	https://open.win.ox.ac.uk/ukbiobank/big40/release2/stats33k/1267
1268	27641	aparc-a2009s_rh_thickness_G-Ins-lg+S-cent-ins	cortical thickness	Mean thickness of G-Ins-lg+S-cent-ins in the right hemisphere generated by parcellation of the white surface using Destrieux (a2009s) parcellation	https://open.win.ox.ac.uk/ukbiobank/big40/release2/stats33k/1268
1269	27642	aparc-a2009s_rh_thickness_G-insular-short	cortical thickness	Mean thickness of G-insular-short in the right hemisphere generated by parcellation of the white surface using Destrieux (a2009s) parcellation	https://open.win.ox.ac.uk/ukbiobank/big40/release2/stats33k/1269
1270	27643	aparc-a2009s_rh_thickness_G-occipital-middle	cortical thickness	Mean thickness of G-occipital-middle in the right hemisphere generated by parcellation of the white surface using Destrieux (a2009s) parcellation	https://open.win.ox.ac.uk/ukbiobank/big40/release2/stats33k/1270
1271	27644	aparc-a2009s_rh_thickness_G-occipital-sup	cortical thickness	Mean thickness of G-occipital-sup in the right hemisphere generated by parcellation of the white surface using Destrieux (a2009s) parcellation	https://open.win.ox.ac.uk/ukbiobank/big40/release2/stats33k/1271
1272	27645	aparc-a2009s_rh_thickness_G-oc-temp-lat-fusifor	cortical thickness	Mean thickness of G-oc-temp-lat-fusifor in the right hemisphere generated by parcellation of the white surface using Destrieux (a2009s) parcellation	https://open.win.ox.ac.uk/ukbiobank/big40/release2/stats33k/1272
1273	27646	aparc-a2009s_rh_thickness_G-oc-temp-med-Lingual	cortical thickness	Mean thickness of G-oc-temp-med-Lingual in the right hemisphere generated by parcellation of the white surface using Destrieux (a2009s) parcellation	https://open.win.ox.ac.uk/ukbiobank/big40/release2/stats33k/1273
1274	27647	aparc-a2009s_rh_thickness_G-oc-temp-med-Parahip	cortical thickness	Mean thickness of G-oc-temp-med-Parahip in the right hemisphere generated by parcellation of the white surface using Destrieux (a2009s) parcellation	https://open.win.ox.ac.uk/ukbiobank/big40/release2/stats33k/1274
1275	27648	aparc-a2009s_rh_thickness_G-orbital	cortical thickness	Mean thickness of G-orbital in the right hemisphere generated by parcellation of the white surface using Destrieux (a2009s) parcellation	https://open.win.ox.ac.uk/ukbiobank/big40/release2/stats33k/1275
1276	27649	aparc-a2009s_rh_thickness_G-pariet-inf-Angular	cortical thickness	Mean thickness of G-pariet-inf-Angular in the right hemisphere generated by parcellation of the white surface using Destrieux (a2009s) parcellation	https://open.win.ox.ac.uk/ukbiobank/big40/release2/stats33k/1276
1277	27650	aparc-a2009s_rh_thickness_G-pariet-inf-Supramar	cortical thickness	Mean thickness of G-pariet-inf-Supramar in the right hemisphere generated by parcellation of the white surface using Destrieux (a2009s) parcellation	https://open.win.ox.ac.uk/ukbiobank/big40/release2/stats33k/1277
1278	27651	aparc-a2009s_rh_thickness_G-parietal-sup	cortical thickness	Mean thickness of G-parietal-sup in the right hemisphere generated by parcellation of the white surface using Destrieux (a2009s) parcellation	https://open.win.ox.ac.uk/ukbiobank/big40/release2/stats33k/1278
1279	27652	aparc-a2009s_rh_thickness_G-postcentral	cortical thickness	Mean thickness of G-postcentral in the right hemisphere generated by parcellation of the white surface using Destrieux (a2009s) parcellation	https://open.win.ox.ac.uk/ukbiobank/big40/release2/stats33k/1279
1280	27653	aparc-a2009s_rh_thickness_G-precentral	cortical thickness	Mean thickness of G-precentral in the right hemisphere generated by parcellation of the white surface using Destrieux (a2009s) parcellation	https://open.win.ox.ac.uk/ukbiobank/big40/release2/stats33k/1280
1281	27654	aparc-a2009s_rh_thickness_G-precuneus	cortical thickness	Mean thickness of G-precuneus in the right hemisphere generated by parcellation of the white surface using Destrieux (a2009s) parcellation	https://open.win.ox.ac.uk/ukbiobank/big40/release2/stats33k/1281
1282	27655	aparc-a2009s_rh_thickness_G-rectus	cortical thickness	Mean thickness of G-rectus in the right hemisphere generated by parcellation of the white surface using Destrieux (a2009s) parcellation	https://open.win.ox.ac.uk/ukbiobank/big40/release2/stats33k/1282
1283	27656	aparc-a2009s_rh_thickness_G-subcallosal	cortical thickness	Mean thickness of G-subcallosal in the right hemisphere generated by parcellation of the white surface using Destrieux (a2009s) parcellation	https://open.win.ox.ac.uk/ukbiobank/big40/release2/stats33k/1283
1284	27657	aparc-a2009s_rh_thickness_G-temp-sup-G-T-transv	cortical thickness	Mean thickness of G-temp-sup-G-T-transv in the right hemisphere generated by parcellation of the white surface using Destrieux (a2009s) parcellation	https://open.win.ox.ac.uk/ukbiobank/big40/release2/stats33k/1284
1285	27658	aparc-a2009s_rh_thickness_G-temp-sup-Lateral	cortical thickness	Mean thickness of G-temp-sup-Lateral in the right hemisphere generated by parcellation of the white surface using Destrieux (a2009s) parcellation	https://open.win.ox.ac.uk/ukbiobank/big40/release2/stats33k/1285
1286	27659	aparc-a2009s_rh_thickness_G-temp-sup-Plan-polar	cortical thickness	Mean thickness of G-temp-sup-Plan-polar in the right hemisphere generated by parcellation of the white surface using Destrieux (a2009s) parcellation	https://open.win.ox.ac.uk/ukbiobank/big40/release2/stats33k/1286
1287	27660	aparc-a2009s_rh_thickness_G-temp-sup-Plan-tempo	cortical thickness	Mean thickness of G-temp-sup-Plan-tempo in the right hemisphere generated by parcellation of the white surface using Destrieux (a2009s) parcellation	https://open.win.ox.ac.uk/ukbiobank/big40/release2/stats33k/1287
1288	27661	aparc-a2009s_rh_thickness_G-temporal-inf	cortical thickness	Mean thickness of G-temporal-inf in the right hemisphere generated by parcellation of the white surface using Destrieux (a2009s) parcellation	https://open.win.ox.ac.uk/ukbiobank/big40/release2/stats33k/1288
1289	27662	aparc-a2009s_rh_thickness_G-temporal-middle	cortical thickness	Mean thickness of G-temporal-middle in the right hemisphere generated by parcellation of the white surface using Destrieux (a2009s) parcellation	https://open.win.ox.ac.uk/ukbiobank/big40/release2/stats33k/1289
1290	27663	aparc-a2009s_rh_thickness_Lat-Fis-ant-Horizont	cortical thickness	Mean thickness of Lat-Fis-ant-Horizont in the right hemisphere generated by parcellation of the white surface using Destrieux (a2009s) parcellation	https://open.win.ox.ac.uk/ukbiobank/big40/release2/stats33k/1290
1291	27664	aparc-a2009s_rh_thickness_Lat-Fis-ant-Vertical	cortical thickness	Mean thickness of Lat-Fis-ant-Vertical in the right hemisphere generated by parcellation of the white surface using Destrieux (a2009s) parcellation	https://open.win.ox.ac.uk/ukbiobank/big40/release2/stats33k/1291
1292	27665	aparc-a2009s_rh_thickness_Lat-Fis-post	cortical thickness	Mean thickness of Lat-Fis-post in the right hemisphere generated by parcellation of the white surface using Destrieux (a2009s) parcellation	https://open.win.ox.ac.uk/ukbiobank/big40/release2/stats33k/1292
1293	27666	aparc-a2009s_rh_thickness_Pole-occipital	cortical thickness	Mean thickness of Pole-occipital in the right hemisphere generated by parcellation of the white surface using Destrieux (a2009s) parcellation	https://open.win.ox.ac.uk/ukbiobank/big40/release2/stats33k/1293
1294	27667	aparc-a2009s_rh_thickness_Pole-temporal	cortical thickness	Mean thickness of Pole-temporal in the right hemisphere generated by parcellation of the white surface using Destrieux (a2009s) parcellation	https://open.win.ox.ac.uk/ukbiobank/big40/release2/stats33k/1294
1295	27668	aparc-a2009s_rh_thickness_S-calcarine	cortical thickness	Mean thickness of S-calcarine in the right hemisphere generated by parcellation of the white surface using Destrieux (a2009s) parcellation	https://open.win.ox.ac.uk/ukbiobank/big40/release2/stats33k/1295
1296	27669	aparc-a2009s_rh_thickness_S-central	cortical thickness	Mean thickness of S-central in the right hemisphere generated by parcellation of the white surface using Destrieux (a2009s) parcellation	https://open.win.ox.ac.uk/ukbiobank/big40/release2/stats33k/1296
1297	27670	aparc-a2009s_rh_thickness_S-cingul-Marginalis	cortical thickness	Mean thickness of S-cingul-Marginalis in the right hemisphere generated by parcellation of the white surface using Destrieux (a2009s) parcellation	https://open.win.ox.ac.uk/ukbiobank/big40/release2/stats33k/1297
1298	27671	aparc-a2009s_rh_thickness_S-circular-insula-ant	cortical thickness	Mean thickness of S-circular-insula-ant in the right hemisphere generated by parcellation of the white surface using Destrieux (a2009s) parcellation	https://open.win.ox.ac.uk/ukbiobank/big40/release2/stats33k/1298
1299	27672	aparc-a2009s_rh_thickness_S-circular-insula-inf	cortical thickness	Mean thickness of S-circular-insula-inf in the right hemisphere generated by parcellation of the white surface using Destrieux (a2009s) parcellation	https://open.win.ox.ac.uk/ukbiobank/big40/release2/stats33k/1299
1300	27673	aparc-a2009s_rh_thickness_S-circular-insula-sup	cortical thickness	Mean thickness of S-circular-insula-sup in the right hemisphere generated by parcellation of the white surface using Destrieux (a2009s) parcellation	https://open.win.ox.ac.uk/ukbiobank/big40/release2/stats33k/1300
1301	27674	aparc-a2009s_rh_thickness_S-collat-transv-ant	cortical thickness	Mean thickness of S-collat-transv-ant in the right hemisphere generated by parcellation of the white surface using Destrieux (a2009s) parcellation	https://open.win.ox.ac.uk/ukbiobank/big40/release2/stats33k/1301
1302	27675	aparc-a2009s_rh_thickness_S-collat-transv-post	cortical thickness	Mean thickness of S-collat-transv-post in the right hemisphere generated by parcellation of the white surface using Destrieux (a2009s) parcellation	https://open.win.ox.ac.uk/ukbiobank/big40/release2/stats33k/1302
1303	27676	aparc-a2009s_rh_thickness_S-front-inf	cortical thickness	Mean thickness of S-front-inf in the right hemisphere generated by parcellation of the white surface using Destrieux (a2009s) parcellation	https://open.win.ox.ac.uk/ukbiobank/big40/release2/stats33k/1303
1304	27677	aparc-a2009s_rh_thickness_S-front-middle	cortical thickness	Mean thickness of S-front-middle in the right hemisphere generated by parcellation of the white surface using Destrieux (a2009s) parcellation	https://open.win.ox.ac.uk/ukbiobank/big40/release2/stats33k/1304
1305	27678	aparc-a2009s_rh_thickness_S-front-sup	cortical thickness	Mean thickness of S-front-sup in the right hemisphere generated by parcellation of the white surface using Destrieux (a2009s) parcellation	https://open.win.ox.ac.uk/ukbiobank/big40/release2/stats33k/1305
1306	27679	aparc-a2009s_rh_thickness_S-interm-prim-Jensen	cortical thickness	Mean thickness of S-interm-prim-Jensen in the right hemisphere generated by parcellation of the white surface using Destrieux (a2009s) parcellation	https://open.win.ox.ac.uk/ukbiobank/big40/release2/stats33k/1306
1307	27680	aparc-a2009s_rh_thickness_S-intrapariet+P-trans	cortical thickness	Mean thickness of S-intrapariet+P-trans in the right hemisphere generated by parcellation of the white surface using Destrieux (a2009s) parcellation	https://open.win.ox.ac.uk/ukbiobank/big40/release2/stats33k/1307
1308	27681	aparc-a2009s_rh_thickness_S-oc-middle+Lunatus	cortical thickness	Mean thickness of S-oc-middle+Lunatus in the right hemisphere generated by parcellation of the white surface using Destrieux (a2009s) parcellation	https://open.win.ox.ac.uk/ukbiobank/big40/release2/stats33k/1308
1309	27682	aparc-a2009s_rh_thickness_S-oc-sup+transversal	cortical thickness	Mean thickness of S-oc-sup+transversal in the right hemisphere generated by parcellation of the white surface using Destrieux (a2009s) parcellation	https://open.win.ox.ac.uk/ukbiobank/big40/release2/stats33k/1309
1310	27683	aparc-a2009s_rh_thickness_S-occipital-ant	cortical thickness	Mean thickness of S-occipital-ant in the right hemisphere generated by parcellation of the white surface using Destrieux (a2009s) parcellation	https://open.win.ox.ac.uk/ukbiobank/big40/release2/stats33k/1310
1311	27684	aparc-a2009s_rh_thickness_S-oc-temp-lat	cortical thickness	Mean thickness of S-oc-temp-lat in the right hemisphere generated by parcellation of the white surface using Destrieux (a2009s) parcellation	https://open.win.ox.ac.uk/ukbiobank/big40/release2/stats33k/1311
1312	27685	aparc-a2009s_rh_thickness_S-oc-temp-med+Lingual	cortical thickness	Mean thickness of S-oc-temp-med+Lingual in the right hemisphere generated by parcellation of the white surface using Destrieux (a2009s) parcellation	https://open.win.ox.ac.uk/ukbiobank/big40/release2/stats33k/1312
1313	27686	aparc-a2009s_rh_thickness_S-orbital-lateral	cortical thickness	Mean thickness of S-orbital-lateral in the right hemisphere generated by parcellation of the white surface using Destrieux (a2009s) parcellation	https://open.win.ox.ac.uk/ukbiobank/big40/release2/stats33k/1313
1314	27687	aparc-a2009s_rh_thickness_S-orbital-med-olfact	cortical thickness	Mean thickness of S-orbital-med-olfact in the right hemisphere generated by parcellation of the white surface using Destrieux (a2009s) parcellation	https://open.win.ox.ac.uk/ukbiobank/big40/release2/stats33k/1314
1315	27688	aparc-a2009s_rh_thickness_S-orbital-H-Shaped	cortical thickness	Mean thickness of S-orbital-H-Shaped in the right hemisphere generated by parcellation of the white surface using Destrieux (a2009s) parcellation	https://open.win.ox.ac.uk/ukbiobank/big40/release2/stats33k/1315
1316	27689	aparc-a2009s_rh_thickness_S-parieto-occipital	cortical thickness	Mean thickness of S-parieto-occipital in the right hemisphere generated by parcellation of the white surface using Destrieux (a2009s) parcellation	https://open.win.ox.ac.uk/ukbiobank/big40/release2/stats33k/1316
1317	27690	aparc-a2009s_rh_thickness_S-pericallosal	cortical thickness	Mean thickness of S-pericallosal in the right hemisphere generated by parcellation of the white surface using Destrieux (a2009s) parcellation	https://open.win.ox.ac.uk/ukbiobank/big40/release2/stats33k/1317
1318	27691	aparc-a2009s_rh_thickness_S-postcentral	cortical thickness	Mean thickness of S-postcentral in the right hemisphere generated by parcellation of the white surface using Destrieux (a2009s) parcellation	https://open.win.ox.ac.uk/ukbiobank/big40/release2/stats33k/1318
1319	27692	aparc-a2009s_rh_thickness_S-precentral-inf-part	cortical thickness	Mean thickness of S-precentral-inf-part in the right hemisphere generated by parcellation of the white surface using Destrieux (a2009s) parcellation	https://open.win.ox.ac.uk/ukbiobank/big40/release2/stats33k/1319
1320	27693	aparc-a2009s_rh_thickness_S-precentral-sup-part	cortical thickness	Mean thickness of S-precentral-sup-part in the right hemisphere generated by parcellation of the white surface using Destrieux (a2009s) parcellation	https://open.win.ox.ac.uk/ukbiobank/big40/release2/stats33k/1320
1321	27694	aparc-a2009s_rh_thickness_S-suborbital	cortical thickness	Mean thickness of S-suborbital in the right hemisphere generated by parcellation of the white surface using Destrieux (a2009s) parcellation	https://open.win.ox.ac.uk/ukbiobank/big40/release2/stats33k/1321
1322	27695	aparc-a2009s_rh_thickness_S-subparietal	cortical thickness	Mean thickness of S-subparietal in the right hemisphere generated by parcellation of the white surface using Destrieux (a2009s) parcellation	https://open.win.ox.ac.uk/ukbiobank/big40/release2/stats33k/1322
1323	27696	aparc-a2009s_rh_thickness_S-temporal-inf	cortical thickness	Mean thickness of S-temporal-inf in the right hemisphere generated by parcellation of the white surface using Destrieux (a2009s) parcellation	https://open.win.ox.ac.uk/ukbiobank/big40/release2/stats33k/1323
1324	27697	aparc-a2009s_rh_thickness_S-temporal-sup	cortical thickness	Mean thickness of S-temporal-sup in the right hemisphere generated by parcellation of the white surface using Destrieux (a2009s) parcellation	https://open.win.ox.ac.uk/ukbiobank/big40/release2/stats33k/1324
1325	27698	aparc-a2009s_rh_thickness_S-temporal-transverse	cortical thickness	Mean thickness of S-temporal-transverse in the right hemisphere generated by parcellation of the white surface using Destrieux (a2009s) parcellation	https://open.win.ox.ac.uk/ukbiobank/big40/release2/stats33k/1325
1326	26501	aseg_global_intensity_3rd-Ventricle	regional and tissue intensity	Mean intensity of 3rd-Ventricle in the whole brain generated by subcortical volumetric segmentation (aseg)	https://open.win.ox.ac.uk/ukbiobank/big40/release2/stats33k/1326
1327	26502	aseg_global_intensity_4th-Ventricle	regional and tissue intensity	Mean intensity of 4th-Ventricle in the whole brain generated by subcortical volumetric segmentation (aseg)	https://open.win.ox.ac.uk/ukbiobank/big40/release2/stats33k/1327
1328	26503	aseg_global_intensity_5th-Ventricle	regional and tissue intensity	Mean intensity of 5th-Ventricle in the whole brain generated by subcortical volumetric segmentation (aseg)	https://open.win.ox.ac.uk/ukbiobank/big40/release2/stats33k/1328
1329	26504	aseg_global_intensity_Brain-Stem	regional and tissue intensity	Mean intensity of Brain-Stem in the whole brain generated by subcortical volumetric segmentation (aseg)	https://open.win.ox.ac.uk/ukbiobank/big40/release2/stats33k/1329
1330	26505	aseg_global_intensity_CSF	regional and tissue intensity	Mean intensity of CSF in the whole brain generated by subcortical volumetric segmentation (aseg)	https://open.win.ox.ac.uk/ukbiobank/big40/release2/stats33k/1330
1331	26506	aseg_global_intensity_WM-hypointensities	regional and tissue intensity	Mean intensity of WM-hypointensities in the whole brain generated by subcortical volumetric segmentation (aseg)	https://open.win.ox.ac.uk/ukbiobank/big40/release2/stats33k/1331
1332	26507	aseg_global_intensity_non-WM-hypointensities	regional and tissue intensity	Mean intensity of non-WM-hypointensities in the whole brain generated by subcortical volumetric segmentation (aseg)	https://open.win.ox.ac.uk/ukbiobank/big40/release2/stats33k/1332
1333	26508	aseg_global_intensity_Optic-Chiasm	regional and tissue intensity	Mean intensity of Optic-Chiasm in the whole brain generated by subcortical volumetric segmentation (aseg)	https://open.win.ox.ac.uk/ukbiobank/big40/release2/stats33k/1333
1334	26509	aseg_global_intensity_CC-Posterior	regional and tissue intensity	Mean intensity of CC-Posterior in the whole brain generated by subcortical volumetric segmentation (aseg)	https://open.win.ox.ac.uk/ukbiobank/big40/release2/stats33k/1334
1335	26510	aseg_global_intensity_CC-Mid-Posterior	regional and tissue intensity	Mean intensity of CC-Mid-Posterior in the whole brain generated by subcortical volumetric segmentation (aseg)	https://open.win.ox.ac.uk/ukbiobank/big40/release2/stats33k/1335
1336	26511	aseg_global_intensity_CC-Central	regional and tissue intensity	Mean intensity of CC-Central in the whole brain generated by subcortical volumetric segmentation (aseg)	https://open.win.ox.ac.uk/ukbiobank/big40/release2/stats33k/1336
1337	26512	aseg_global_intensity_CC-Mid-Anterior	regional and tissue intensity	Mean intensity of CC-Mid-Anterior in the whole brain generated by subcortical volumetric segmentation (aseg)	https://open.win.ox.ac.uk/ukbiobank/big40/release2/stats33k/1337
1338	26513	aseg_global_intensity_CC-Anterior	regional and tissue intensity	Mean intensity of CC-Anterior in the whole brain generated by subcortical volumetric segmentation (aseg)	https://open.win.ox.ac.uk/ukbiobank/big40/release2/stats33k/1338
1339	26538	aseg_lh_intensity_Lateral-Ventricle	regional and tissue intensity	Mean intensity of Lateral-Ventricle in the left hemisphere generated by subcortical volumetric segmentation (aseg)	https://open.win.ox.ac.uk/ukbiobank/big40/release2/stats33k/1339
1340	26539	aseg_lh_intensity_Inf-Lat-Vent	regional and tissue intensity	Mean intensity of Inf-Lat-Vent in the left hemisphere generated by subcortical volumetric segmentation (aseg)	https://open.win.ox.ac.uk/ukbiobank/big40/release2/stats33k/1340
1341	26540	aseg_lh_intensity_Cerebellum-White-Matter	regional and tissue intensity	Mean intensity of Cerebellum-White-Matter in the left hemisphere generated by subcortical volumetric segmentation (aseg)	https://open.win.ox.ac.uk/ukbiobank/big40/release2/stats33k/1341
1342	26541	aseg_lh_intensity_Cerebellum-Cortex	regional and tissue intensity	Mean intensity of Cerebellum-Cortex in the left hemisphere generated by subcortical volumetric segmentation (aseg)	https://open.win.ox.ac.uk/ukbiobank/big40/release2/stats33k/1342
1343	26542	aseg_lh_intensity_Thalamus-Proper	regional and tissue intensity	Mean intensity of Thalamus-Proper in the left hemisphere generated by subcortical volumetric segmentation (aseg)	https://open.win.ox.ac.uk/ukbiobank/big40/release2/stats33k/1343
1344	26543	aseg_lh_intensity_Caudate	regional and tissue intensity	Mean intensity of Caudate in the left hemisphere generated by subcortical volumetric segmentation (aseg)	https://open.win.ox.ac.uk/ukbiobank/big40/release2/stats33k/1344
1345	26544	aseg_lh_intensity_Putamen	regional and tissue intensity	Mean intensity of Putamen in the left hemisphere generated by subcortical volumetric segmentation (aseg)	https://open.win.ox.ac.uk/ukbiobank/big40/release2/stats33k/1345
1346	26545	aseg_lh_intensity_Pallidum	regional and tissue intensity	Mean intensity of Pallidum in the left hemisphere generated by subcortical volumetric segmentation (aseg)	https://open.win.ox.ac.uk/ukbiobank/big40/release2/stats33k/1346
1347	26546	aseg_lh_intensity_Hippocampus	regional and tissue intensity	Mean intensity of Hippocampus in the left hemisphere generated by subcortical volumetric segmentation (aseg)	https://open.win.ox.ac.uk/ukbiobank/big40/release2/stats33k/1347
1348	26547	aseg_lh_intensity_Amygdala	regional and tissue intensity	Mean intensity of Amygdala in the left hemisphere generated by subcortical volumetric segmentation (aseg)	https://open.win.ox.ac.uk/ukbiobank/big40/release2/stats33k/1348
1349	26548	aseg_lh_intensity_Accumbens-area	regional and tissue intensity	Mean intensity of Accumbens-area in the left hemisphere generated by subcortical volumetric segmentation (aseg)	https://open.win.ox.ac.uk/ukbiobank/big40/release2/stats33k/1349
1350	26549	aseg_lh_intensity_VentralDC	regional and tissue intensity	Mean intensity of VentralDC in the left hemisphere generated by subcortical volumetric segmentation (aseg)	https://open.win.ox.ac.uk/ukbiobank/big40/release2/stats33k/1350
1351	26550	aseg_lh_intensity_vessel	regional and tissue intensity	Mean intensity of vessel in the left hemisphere generated by subcortical volumetric segmentation (aseg)	https://open.win.ox.ac.uk/ukbiobank/big40/release2/stats33k/1351
1352	26551	aseg_lh_intensity_choroid-plexus	regional and tissue intensity	Mean intensity of choroid-plexus in the left hemisphere generated by subcortical volumetric segmentation (aseg)	https://open.win.ox.ac.uk/ukbiobank/big40/release2/stats33k/1352
1353	26569	aseg_rh_intensity_Lateral-Ventricle	regional and tissue intensity	Mean intensity of Lateral-Ventricle in the right hemisphere generated by subcortical volumetric segmentation (aseg)	https://open.win.ox.ac.uk/ukbiobank/big40/release2/stats33k/1353
1354	26570	aseg_rh_intensity_Inf-Lat-Vent	regional and tissue intensity	Mean intensity of Inf-Lat-Vent in the right hemisphere generated by subcortical volumetric segmentation (aseg)	https://open.win.ox.ac.uk/ukbiobank/big40/release2/stats33k/1354
1355	26571	aseg_rh_intensity_Cerebellum-White-Matter	regional and tissue intensity	Mean intensity of Cerebellum-White-Matter in the right hemisphere generated by subcortical volumetric segmentation (aseg)	https://open.win.ox.ac.uk/ukbiobank/big40/release2/stats33k/1355
1356	26572	aseg_rh_intensity_Cerebellum-Cortex	regional and tissue intensity	Mean intensity of Cerebellum-Cortex in the right hemisphere generated by subcortical volumetric segmentation (aseg)	https://open.win.ox.ac.uk/ukbiobank/big40/release2/stats33k/1356
1357	26573	aseg_rh_intensity_Thalamus-Proper	regional and tissue intensity	Mean intensity of Thalamus-Proper in the right hemisphere generated by subcortical volumetric segmentation (aseg)	https://open.win.ox.ac.uk/ukbiobank/big40/release2/stats33k/1357
1358	26574	aseg_rh_intensity_Caudate	regional and tissue intensity	Mean intensity of Caudate in the right hemisphere generated by subcortical volumetric segmentation (aseg)	https://open.win.ox.ac.uk/ukbiobank/big40/release2/stats33k/1358
1359	26575	aseg_rh_intensity_Putamen	regional and tissue intensity	Mean intensity of Putamen in the right hemisphere generated by subcortical volumetric segmentation (aseg)	https://open.win.ox.ac.uk/ukbiobank/big40/release2/stats33k/1359
1360	26576	aseg_rh_intensity_Pallidum	regional and tissue intensity	Mean intensity of Pallidum in the right hemisphere generated by subcortical volumetric segmentation (aseg)	https://open.win.ox.ac.uk/ukbiobank/big40/release2/stats33k/1360
1361	26577	aseg_rh_intensity_Hippocampus	regional and tissue intensity	Mean intensity of Hippocampus in the right hemisphere generated by subcortical volumetric segmentation (aseg)	https://open.win.ox.ac.uk/ukbiobank/big40/release2/stats33k/1361
1362	26578	aseg_rh_intensity_Amygdala	regional and tissue intensity	Mean intensity of Amygdala in the right hemisphere generated by subcortical volumetric segmentation (aseg)	https://open.win.ox.ac.uk/ukbiobank/big40/release2/stats33k/1362
1363	26579	aseg_rh_intensity_Accumbens-area	regional and tissue intensity	Mean intensity of Accumbens-area in the right hemisphere generated by subcortical volumetric segmentation (aseg)	https://open.win.ox.ac.uk/ukbiobank/big40/release2/stats33k/1363
1364	26580	aseg_rh_intensity_VentralDC	regional and tissue intensity	Mean intensity of VentralDC in the right hemisphere generated by subcortical volumetric segmentation (aseg)	https://open.win.ox.ac.uk/ukbiobank/big40/release2/stats33k/1364
1365	26581	aseg_rh_intensity_vessel	regional and tissue intensity	Mean intensity of vessel in the right hemisphere generated by subcortical volumetric segmentation (aseg)	https://open.win.ox.ac.uk/ukbiobank/big40/release2/stats33k/1365
1366	26582	aseg_rh_intensity_choroid-plexus	regional and tissue intensity	Mean intensity of choroid-plexus in the right hemisphere generated by subcortical volumetric segmentation (aseg)	https://open.win.ox.ac.uk/ukbiobank/big40/release2/stats33k/1366
1367	26989	wg_lh_intensity-contrast_unknown	cortical grey-white contrast	Grey-white contrast in unknown in the left hemisphere calculated as a percentage of the mean gray-white matter intensity from Desikan-Killiany parcellation	https://open.win.ox.ac.uk/ukbiobank/big40/release2/stats33k/1367
1368	26990	wg_lh_intensity-contrast_bankssts	cortical grey-white contrast	Grey-white contrast in bankssts in the left hemisphere calculated as a percentage of the mean gray-white matter intensity from Desikan-Killiany parcellation	https://open.win.ox.ac.uk/ukbiobank/big40/release2/stats33k/1368
1369	26991	wg_lh_intensity-contrast_caudalanteriorcingulate	cortical grey-white contrast	Grey-white contrast in caudalanteriorcingulate in the left hemisphere calculated as a percentage of the mean gray-white matter intensity from Desikan-Killiany parcellation	https://open.win.ox.ac.uk/ukbiobank/big40/release2/stats33k/1369
1370	26992	wg_lh_intensity-contrast_caudalmiddlefrontal	cortical grey-white contrast	Grey-white contrast in caudalmiddlefrontal in the left hemisphere calculated as a percentage of the mean gray-white matter intensity from Desikan-Killiany parcellation	https://open.win.ox.ac.uk/ukbiobank/big40/release2/stats33k/1370
1371	26993	wg_lh_intensity-contrast_cuneus	cortical grey-white contrast	Grey-white contrast in cuneus in the left hemisphere calculated as a percentage of the mean gray-white matter intensity from Desikan-Killiany parcellation	https://open.win.ox.ac.uk/ukbiobank/big40/release2/stats33k/1371
1372	26994	wg_lh_intensity-contrast_entorhinal	cortical grey-white contrast	Grey-white contrast in entorhinal in the left hemisphere calculated as a percentage of the mean gray-white matter intensity from Desikan-Killiany parcellation	https://open.win.ox.ac.uk/ukbiobank/big40/release2/stats33k/1372
1373	26995	wg_lh_intensity-contrast_fusiform	cortical grey-white contrast	Grey-white contrast in fusiform in the left hemisphere calculated as a percentage of the mean gray-white matter intensity from Desikan-Killiany parcellation	https://open.win.ox.ac.uk/ukbiobank/big40/release2/stats33k/1373
1374	26996	wg_lh_intensity-contrast_inferiorparietal	cortical grey-white contrast	Grey-white contrast in inferiorparietal in the left hemisphere calculated as a percentage of the mean gray-white matter intensity from Desikan-Killiany parcellation	https://open.win.ox.ac.uk/ukbiobank/big40/release2/stats33k/1374
1375	26997	wg_lh_intensity-contrast_inferiortemporal	cortical grey-white contrast	Grey-white contrast in inferiortemporal in the left hemisphere calculated as a percentage of the mean gray-white matter intensity from Desikan-Killiany parcellation	https://open.win.ox.ac.uk/ukbiobank/big40/release2/stats33k/1375
1376	26998	wg_lh_intensity-contrast_isthmuscingulate	cortical grey-white contrast	Grey-white contrast in isthmuscingulate in the left hemisphere calculated as a percentage of the mean gray-white matter intensity from Desikan-Killiany parcellation	https://open.win.ox.ac.uk/ukbiobank/big40/release2/stats33k/1376
1377	26999	wg_lh_intensity-contrast_lateraloccipital	cortical grey-white contrast	Grey-white contrast in lateraloccipital in the left hemisphere calculated as a percentage of the mean gray-white matter intensity from Desikan-Killiany parcellation	https://open.win.ox.ac.uk/ukbiobank/big40/release2/stats33k/1377
1378	27000	wg_lh_intensity-contrast_lateralorbitofrontal	cortical grey-white contrast	Grey-white contrast in lateralorbitofrontal in the left hemisphere calculated as a percentage of the mean gray-white matter intensity from Desikan-Killiany parcellation	https://open.win.ox.ac.uk/ukbiobank/big40/release2/stats33k/1378
1379	27001	wg_lh_intensity-contrast_lingual	cortical grey-white contrast	Grey-white contrast in lingual in the left hemisphere calculated as a percentage of the mean gray-white matter intensity from Desikan-Killiany parcellation	https://open.win.ox.ac.uk/ukbiobank/big40/release2/stats33k/1379
1380	27002	wg_lh_intensity-contrast_medialorbitofrontal	cortical grey-white contrast	Grey-white contrast in medialorbitofrontal in the left hemisphere calculated as a percentage of the mean gray-white matter intensity from Desikan-Killiany parcellation	https://open.win.ox.ac.uk/ukbiobank/big40/release2/stats33k/1380
1381	27003	wg_lh_intensity-contrast_middletemporal	cortical grey-white contrast	Grey-white contrast in middletemporal in the left hemisphere calculated as a percentage of the mean gray-white matter intensity from Desikan-Killiany parcellation	https://open.win.ox.ac.uk/ukbiobank/big40/release2/stats33k/1381
1382	27004	wg_lh_intensity-contrast_parahippocampal	cortical grey-white contrast	Grey-white contrast in parahippocampal in the left hemisphere calculated as a percentage of the mean gray-white matter intensity from Desikan-Killiany parcellation	https://open.win.ox.ac.uk/ukbiobank/big40/release2/stats33k/1382
1383	27005	wg_lh_intensity-contrast_paracentral	cortical grey-white contrast	Grey-white contrast in paracentral in the left hemisphere calculated as a percentage of the mean gray-white matter intensity from Desikan-Killiany parcellation	https://open.win.ox.ac.uk/ukbiobank/big40/release2/stats33k/1383
1384	27006	wg_lh_intensity-contrast_parsopercularis	cortical grey-white contrast	Grey-white contrast in parsopercularis in the left hemisphere calculated as a percentage of the mean gray-white matter intensity from Desikan-Killiany parcellation	https://open.win.ox.ac.uk/ukbiobank/big40/release2/stats33k/1384
1385	27007	wg_lh_intensity-contrast_parsorbitalis	cortical grey-white contrast	Grey-white contrast in parsorbitalis in the left hemisphere calculated as a percentage of the mean gray-white matter intensity from Desikan-Killiany parcellation	https://open.win.ox.ac.uk/ukbiobank/big40/release2/stats33k/1385
1386	27008	wg_lh_intensity-contrast_parstriangularis	cortical grey-white contrast	Grey-white contrast in parstriangularis in the left hemisphere calculated as a percentage of the mean gray-white matter intensity from Desikan-Killiany parcellation	https://open.win.ox.ac.uk/ukbiobank/big40/release2/stats33k/1386
1387	27009	wg_lh_intensity-contrast_pericalcarine	cortical grey-white contrast	Grey-white contrast in pericalcarine in the left hemisphere calculated as a percentage of the mean gray-white matter intensity from Desikan-Killiany parcellation	https://open.win.ox.ac.uk/ukbiobank/big40/release2/stats33k/1387
1388	27010	wg_lh_intensity-contrast_postcentral	cortical grey-white contrast	Grey-white contrast in postcentral in the left hemisphere calculated as a percentage of the mean gray-white matter intensity from Desikan-Killiany parcellation	https://open.win.ox.ac.uk/ukbiobank/big40/release2/stats33k/1388
1389	27011	wg_lh_intensity-contrast_posteriorcingulate	cortical grey-white contrast	Grey-white contrast in posteriorcingulate in the left hemisphere calculated as a percentage of the mean gray-white matter intensity from Desikan-Killiany parcellation	https://open.win.ox.ac.uk/ukbiobank/big40/release2/stats33k/1389
1390	27012	wg_lh_intensity-contrast_precentral	cortical grey-white contrast	Grey-white contrast in precentral in the left hemisphere calculated as a percentage of the mean gray-white matter intensity from Desikan-Killiany parcellation	https://open.win.ox.ac.uk/ukbiobank/big40/release2/stats33k/1390
1391	27013	wg_lh_intensity-contrast_precuneus	cortical grey-white contrast	Grey-white contrast in precuneus in the left hemisphere calculated as a percentage of the mean gray-white matter intensity from Desikan-Killiany parcellation	https://open.win.ox.ac.uk/ukbiobank/big40/release2/stats33k/1391
1392	27014	wg_lh_intensity-contrast_rostralanteriorcingulate	cortical grey-white contrast	Grey-white contrast in rostralanteriorcingulate in the left hemisphere calculated as a percentage of the mean gray-white matter intensity from Desikan-Killiany parcellation	https://open.win.ox.ac.uk/ukbiobank/big40/release2/stats33k/1392
1393	27015	wg_lh_intensity-contrast_rostralmiddlefrontal	cortical grey-white contrast	Grey-white contrast in rostralmiddlefrontal in the left hemisphere calculated as a percentage of the mean gray-white matter intensity from Desikan-Killiany parcellation	https://open.win.ox.ac.uk/ukbiobank/big40/release2/stats33k/1393
1394	27016	wg_lh_intensity-contrast_superiorfrontal	cortical grey-white contrast	Grey-white contrast in superiorfrontal in the left hemisphere calculated as a percentage of the mean gray-white matter intensity from Desikan-Killiany parcellation	https://open.win.ox.ac.uk/ukbiobank/big40/release2/stats33k/1394
1395	27017	wg_lh_intensity-contrast_superiorparietal	cortical grey-white contrast	Grey-white contrast in superiorparietal in the left hemisphere calculated as a percentage of the mean gray-white matter intensity from Desikan-Killiany parcellation	https://open.win.ox.ac.uk/ukbiobank/big40/release2/stats33k/1395
1396	27018	wg_lh_intensity-contrast_superiortemporal	cortical grey-white contrast	Grey-white contrast in superiortemporal in the left hemisphere calculated as a percentage of the mean gray-white matter intensity from Desikan-Killiany parcellation	https://open.win.ox.ac.uk/ukbiobank/big40/release2/stats33k/1396
1397	27019	wg_lh_intensity-contrast_supramarginal	cortical grey-white contrast	Grey-white contrast in supramarginal in the left hemisphere calculated as a percentage of the mean gray-white matter intensity from Desikan-Killiany parcellation	https://open.win.ox.ac.uk/ukbiobank/big40/release2/stats33k/1397
1398	27020	wg_lh_intensity-contrast_frontalpole	cortical grey-white contrast	Grey-white contrast in frontalpole in the left hemisphere calculated as a percentage of the mean gray-white matter intensity from Desikan-Killiany parcellation	https://open.win.ox.ac.uk/ukbiobank/big40/release2/stats33k/1398
1399	27021	wg_lh_intensity-contrast_temporalpole	cortical grey-white contrast	Grey-white contrast in temporalpole in the left hemisphere calculated as a percentage of the mean gray-white matter intensity from Desikan-Killiany parcellation	https://open.win.ox.ac.uk/ukbiobank/big40/release2/stats33k/1399
1400	27022	wg_lh_intensity-contrast_transversetemporal	cortical grey-white contrast	Grey-white contrast in transversetemporal in the left hemisphere calculated as a percentage of the mean gray-white matter intensity from Desikan-Killiany parcellation	https://open.win.ox.ac.uk/ukbiobank/big40/release2/stats33k/1400
1401	27023	wg_lh_intensity-contrast_insula	cortical grey-white contrast	Grey-white contrast in insula in the left hemisphere calculated as a percentage of the mean gray-white matter intensity from Desikan-Killiany parcellation	https://open.win.ox.ac.uk/ukbiobank/big40/release2/stats33k/1401
1402	27024	wg_rh_intensity-contrast_unknown	cortical grey-white contrast	Grey-white contrast in unknown in the right hemisphere calculated as a percentage of the mean gray-white matter intensity from Desikan-Killiany parcellation	https://open.win.ox.ac.uk/ukbiobank/big40/release2/stats33k/1402
1403	27025	wg_rh_intensity-contrast_bankssts	cortical grey-white contrast	Grey-white contrast in bankssts in the right hemisphere calculated as a percentage of the mean gray-white matter intensity from Desikan-Killiany parcellation	https://open.win.ox.ac.uk/ukbiobank/big40/release2/stats33k/1403
1404	27026	wg_rh_intensity-contrast_caudalanteriorcingulate	cortical grey-white contrast	Grey-white contrast in caudalanteriorcingulate in the right hemisphere calculated as a percentage of the mean gray-white matter intensity from Desikan-Killiany parcellation	https://open.win.ox.ac.uk/ukbiobank/big40/release2/stats33k/1404
1405	27027	wg_rh_intensity-contrast_caudalmiddlefrontal	cortical grey-white contrast	Grey-white contrast in caudalmiddlefrontal in the right hemisphere calculated as a percentage of the mean gray-white matter intensity from Desikan-Killiany parcellation	https://open.win.ox.ac.uk/ukbiobank/big40/release2/stats33k/1405
1406	27028	wg_rh_intensity-contrast_cuneus	cortical grey-white contrast	Grey-white contrast in cuneus in the right hemisphere calculated as a percentage of the mean gray-white matter intensity from Desikan-Killiany parcellation	https://open.win.ox.ac.uk/ukbiobank/big40/release2/stats33k/1406
1407	27029	wg_rh_intensity-contrast_entorhinal	cortical grey-white contrast	Grey-white contrast in entorhinal in the right hemisphere calculated as a percentage of the mean gray-white matter intensity from Desikan-Killiany parcellation	https://open.win.ox.ac.uk/ukbiobank/big40/release2/stats33k/1407
1408	27030	wg_rh_intensity-contrast_fusiform	cortical grey-white contrast	Grey-white contrast in fusiform in the right hemisphere calculated as a percentage of the mean gray-white matter intensity from Desikan-Killiany parcellation	https://open.win.ox.ac.uk/ukbiobank/big40/release2/stats33k/1408
1409	27031	wg_rh_intensity-contrast_inferiorparietal	cortical grey-white contrast	Grey-white contrast in inferiorparietal in the right hemisphere calculated as a percentage of the mean gray-white matter intensity from Desikan-Killiany parcellation	https://open.win.ox.ac.uk/ukbiobank/big40/release2/stats33k/1409
1410	27032	wg_rh_intensity-contrast_inferiortemporal	cortical grey-white contrast	Grey-white contrast in inferiortemporal in the right hemisphere calculated as a percentage of the mean gray-white matter intensity from Desikan-Killiany parcellation	https://open.win.ox.ac.uk/ukbiobank/big40/release2/stats33k/1410
1411	27033	wg_rh_intensity-contrast_isthmuscingulate	cortical grey-white contrast	Grey-white contrast in isthmuscingulate in the right hemisphere calculated as a percentage of the mean gray-white matter intensity from Desikan-Killiany parcellation	https://open.win.ox.ac.uk/ukbiobank/big40/release2/stats33k/1411
1412	27034	wg_rh_intensity-contrast_lateraloccipital	cortical grey-white contrast	Grey-white contrast in lateraloccipital in the right hemisphere calculated as a percentage of the mean gray-white matter intensity from Desikan-Killiany parcellation	https://open.win.ox.ac.uk/ukbiobank/big40/release2/stats33k/1412
1413	27035	wg_rh_intensity-contrast_lateralorbitofrontal	cortical grey-white contrast	Grey-white contrast in lateralorbitofrontal in the right hemisphere calculated as a percentage of the mean gray-white matter intensity from Desikan-Killiany parcellation	https://open.win.ox.ac.uk/ukbiobank/big40/release2/stats33k/1413
1414	27036	wg_rh_intensity-contrast_lingual	cortical grey-white contrast	Grey-white contrast in lingual in the right hemisphere calculated as a percentage of the mean gray-white matter intensity from Desikan-Killiany parcellation	https://open.win.ox.ac.uk/ukbiobank/big40/release2/stats33k/1414
1415	27037	wg_rh_intensity-contrast_medialorbitofrontal	cortical grey-white contrast	Grey-white contrast in medialorbitofrontal in the right hemisphere calculated as a percentage of the mean gray-white matter intensity from Desikan-Killiany parcellation	https://open.win.ox.ac.uk/ukbiobank/big40/release2/stats33k/1415
1416	27038	wg_rh_intensity-contrast_middletemporal	cortical grey-white contrast	Grey-white contrast in middletemporal in the right hemisphere calculated as a percentage of the mean gray-white matter intensity from Desikan-Killiany parcellation	https://open.win.ox.ac.uk/ukbiobank/big40/release2/stats33k/1416
1417	27039	wg_rh_intensity-contrast_parahippocampal	cortical grey-white contrast	Grey-white contrast in parahippocampal in the right hemisphere calculated as a percentage of the mean gray-white matter intensity from Desikan-Killiany parcellation	https://open.win.ox.ac.uk/ukbiobank/big40/release2/stats33k/1417
1418	27040	wg_rh_intensity-contrast_paracentral	cortical grey-white contrast	Grey-white contrast in paracentral in the right hemisphere calculated as a percentage of the mean gray-white matter intensity from Desikan-Killiany parcellation	https://open.win.ox.ac.uk/ukbiobank/big40/release2/stats33k/1418
1419	27041	wg_rh_intensity-contrast_parsopercularis	cortical grey-white contrast	Grey-white contrast in parsopercularis in the right hemisphere calculated as a percentage of the mean gray-white matter intensity from Desikan-Killiany parcellation	https://open.win.ox.ac.uk/ukbiobank/big40/release2/stats33k/1419
1420	27042	wg_rh_intensity-contrast_parsorbitalis	cortical grey-white contrast	Grey-white contrast in parsorbitalis in the right hemisphere calculated as a percentage of the mean gray-white matter intensity from Desikan-Killiany parcellation	https://open.win.ox.ac.uk/ukbiobank/big40/release2/stats33k/1420
1421	27043	wg_rh_intensity-contrast_parstriangularis	cortical grey-white contrast	Grey-white contrast in parstriangularis in the right hemisphere calculated as a percentage of the mean gray-white matter intensity from Desikan-Killiany parcellation	https://open.win.ox.ac.uk/ukbiobank/big40/release2/stats33k/1421
1422	27044	wg_rh_intensity-contrast_pericalcarine	cortical grey-white contrast	Grey-white contrast in pericalcarine in the right hemisphere calculated as a percentage of the mean gray-white matter intensity from Desikan-Killiany parcellation	https://open.win.ox.ac.uk/ukbiobank/big40/release2/stats33k/1422
1423	27045	wg_rh_intensity-contrast_postcentral	cortical grey-white contrast	Grey-white contrast in postcentral in the right hemisphere calculated as a percentage of the mean gray-white matter intensity from Desikan-Killiany parcellation	https://open.win.ox.ac.uk/ukbiobank/big40/release2/stats33k/1423
1424	27046	wg_rh_intensity-contrast_posteriorcingulate	cortical grey-white contrast	Grey-white contrast in posteriorcingulate in the right hemisphere calculated as a percentage of the mean gray-white matter intensity from Desikan-Killiany parcellation	https://open.win.ox.ac.uk/ukbiobank/big40/release2/stats33k/1424
1425	27047	wg_rh_intensity-contrast_precentral	cortical grey-white contrast	Grey-white contrast in precentral in the right hemisphere calculated as a percentage of the mean gray-white matter intensity from Desikan-Killiany parcellation	https://open.win.ox.ac.uk/ukbiobank/big40/release2/stats33k/1425
1426	27048	wg_rh_intensity-contrast_precuneus	cortical grey-white contrast	Grey-white contrast in precuneus in the right hemisphere calculated as a percentage of the mean gray-white matter intensity from Desikan-Killiany parcellation	https://open.win.ox.ac.uk/ukbiobank/big40/release2/stats33k/1426
1427	27049	wg_rh_intensity-contrast_rostralanteriorcingulate	cortical grey-white contrast	Grey-white contrast in rostralanteriorcingulate in the right hemisphere calculated as a percentage of the mean gray-white matter intensity from Desikan-Killiany parcellation	https://open.win.ox.ac.uk/ukbiobank/big40/release2/stats33k/1427
1428	27050	wg_rh_intensity-contrast_rostralmiddlefrontal	cortical grey-white contrast	Grey-white contrast in rostralmiddlefrontal in the right hemisphere calculated as a percentage of the mean gray-white matter intensity from Desikan-Killiany parcellation	https://open.win.ox.ac.uk/ukbiobank/big40/release2/stats33k/1428
1429	27051	wg_rh_intensity-contrast_superiorfrontal	cortical grey-white contrast	Grey-white contrast in superiorfrontal in the right hemisphere calculated as a percentage of the mean gray-white matter intensity from Desikan-Killiany parcellation	https://open.win.ox.ac.uk/ukbiobank/big40/release2/stats33k/1429
1430	27052	wg_rh_intensity-contrast_superiorparietal	cortical grey-white contrast	Grey-white contrast in superiorparietal in the right hemisphere calculated as a percentage of the mean gray-white matter intensity from Desikan-Killiany parcellation	https://open.win.ox.ac.uk/ukbiobank/big40/release2/stats33k/1430
1431	27053	wg_rh_intensity-contrast_superiortemporal	cortical grey-white contrast	Grey-white contrast in superiortemporal in the right hemisphere calculated as a percentage of the mean gray-white matter intensity from Desikan-Killiany parcellation	https://open.win.ox.ac.uk/ukbiobank/big40/release2/stats33k/1431
1432	27054	wg_rh_intensity-contrast_supramarginal	cortical grey-white contrast	Grey-white contrast in supramarginal in the right hemisphere calculated as a percentage of the mean gray-white matter intensity from Desikan-Killiany parcellation	https://open.win.ox.ac.uk/ukbiobank/big40/release2/stats33k/1432
1433	27055	wg_rh_intensity-contrast_frontalpole	cortical grey-white contrast	Grey-white contrast in frontalpole in the right hemisphere calculated as a percentage of the mean gray-white matter intensity from Desikan-Killiany parcellation	https://open.win.ox.ac.uk/ukbiobank/big40/release2/stats33k/1433
1434	27056	wg_rh_intensity-contrast_temporalpole	cortical grey-white contrast	Grey-white contrast in temporalpole in the right hemisphere calculated as a percentage of the mean gray-white matter intensity from Desikan-Killiany parcellation	https://open.win.ox.ac.uk/ukbiobank/big40/release2/stats33k/1434
1435	27057	wg_rh_intensity-contrast_transversetemporal	cortical grey-white contrast	Grey-white contrast in transversetemporal in the right hemisphere calculated as a percentage of the mean gray-white matter intensity from Desikan-Killiany parcellation	https://open.win.ox.ac.uk/ukbiobank/big40/release2/stats33k/1435
1436	27058	wg_rh_intensity-contrast_insula	cortical grey-white contrast	Grey-white contrast in insula in the right hemisphere calculated as a percentage of the mean gray-white matter intensity from Desikan-Killiany parcellation	https://open.win.ox.ac.uk/ukbiobank/big40/release2/stats33k/1436
1437	25781	IDP_T2_FLAIR_BIANCA_WMH_volume	white matter hyperintensity volume	Total volume of white matter hyperintensities (from T1 and T2_FLAIR images)	https://open.win.ox.ac.uk/ukbiobank/big40/release2/stats33k/1437
1438	25026	IDP_SWI_T2star_left_thalamus	regional T2*	Median T2star in left thalamus (from SWI data)	https://open.win.ox.ac.uk/ukbiobank/big40/release2/stats33k/1438
1439	25027	IDP_SWI_T2star_right_thalamus	regional T2*	Median T2star in right thalamus (from SWI data)	https://open.win.ox.ac.uk/ukbiobank/big40/release2/stats33k/1439
1440	25028	IDP_SWI_T2star_left_caudate	regional T2*	Median T2star in left caudate (from SWI data)	https://open.win.ox.ac.uk/ukbiobank/big40/release2/stats33k/1440
1441	25029	IDP_SWI_T2star_right_caudate	regional T2*	Median T2star in right caudate (from SWI data)	https://open.win.ox.ac.uk/ukbiobank/big40/release2/stats33k/1441
1442	25030	IDP_SWI_T2star_left_putamen	regional T2*	Median T2star in left putamen (from SWI data)	https://open.win.ox.ac.uk/ukbiobank/big40/release2/stats33k/1442
1443	25031	IDP_SWI_T2star_right_putamen	regional T2*	Median T2star in right putamen (from SWI data)	https://open.win.ox.ac.uk/ukbiobank/big40/release2/stats33k/1443
1444	25032	IDP_SWI_T2star_left_pallidum	regional T2*	Median T2star in left pallidum (from SWI data)	https://open.win.ox.ac.uk/ukbiobank/big40/release2/stats33k/1444
1445	25033	IDP_SWI_T2star_right_pallidum	regional T2*	Median T2star in right pallidum (from SWI data)	https://open.win.ox.ac.uk/ukbiobank/big40/release2/stats33k/1445
1446	25034	IDP_SWI_T2star_left_hippocampus	regional T2*	Median T2star in left hippocampus (from SWI data)	https://open.win.ox.ac.uk/ukbiobank/big40/release2/stats33k/1446
1447	25035	IDP_SWI_T2star_right_hippocampus	regional T2*	Median T2star in right hippocampus (from SWI data)	https://open.win.ox.ac.uk/ukbiobank/big40/release2/stats33k/1447
1448	25036	IDP_SWI_T2star_left_amygdala	regional T2*	Median T2star in left amygdala (from SWI data)	https://open.win.ox.ac.uk/ukbiobank/big40/release2/stats33k/1448
1449	25037	IDP_SWI_T2star_right_amygdala	regional T2*	Median T2star in right amygdala (from SWI data)	https://open.win.ox.ac.uk/ukbiobank/big40/release2/stats33k/1449
1450	25038	IDP_SWI_T2star_left_accumbens	regional T2*	Median T2star in left accumbens (from SWI data)	https://open.win.ox.ac.uk/ukbiobank/big40/release2/stats33k/1450
1451	25039	IDP_SWI_T2star_right_accumbens	regional T2*	Median T2star in right accumbens (from SWI data)	https://open.win.ox.ac.uk/ukbiobank/big40/release2/stats33k/1451
1452	25056	IDP_dMRI_TBSS_FA_Middle_cerebellar_peduncle	WM tract FA	Mean FA (fractional anisotropy) in middle cerebellar peduncle on FA skeleton (from dMRI data)	https://open.win.ox.ac.uk/ukbiobank/big40/release2/stats33k/1452
1453	25057	IDP_dMRI_TBSS_FA_Pontine_crossing_tract	WM tract FA	Mean FA (fractional anisotropy) in pontine crossing tract on FA skeleton (from dMRI data)	https://open.win.ox.ac.uk/ukbiobank/big40/release2/stats33k/1453
1454	25058	IDP_dMRI_TBSS_FA_Genu_of_corpus_callosum	WM tract FA	Mean FA (fractional anisotropy) in genu of corpus callosum on FA skeleton (from dMRI data)	https://open.win.ox.ac.uk/ukbiobank/big40/release2/stats33k/1454
1455	25059	IDP_dMRI_TBSS_FA_Body_of_corpus_callosum	WM tract FA	Mean FA (fractional anisotropy) in body of corpus callosum on FA skeleton (from dMRI data)	https://open.win.ox.ac.uk/ukbiobank/big40/release2/stats33k/1455
1456	25060	IDP_dMRI_TBSS_FA_Splenium_of_corpus_callosum	WM tract FA	Mean FA (fractional anisotropy) in splenium of corpus callosum on FA skeleton (from dMRI data)	https://open.win.ox.ac.uk/ukbiobank/big40/release2/stats33k/1456
1457	25061	IDP_dMRI_TBSS_FA_Fornix	WM tract FA	Mean FA (fractional anisotropy) in fornix on FA skeleton (from dMRI data)	https://open.win.ox.ac.uk/ukbiobank/big40/release2/stats33k/1457
1458	25062	IDP_dMRI_TBSS_FA_Corticospinal_tract_R	WM tract FA	Mean FA (fractional anisotropy) in corticospinal tract (right) on FA skeleton (from dMRI data)	https://open.win.ox.ac.uk/ukbiobank/big40/release2/stats33k/1458
1459	25063	IDP_dMRI_TBSS_FA_Corticospinal_tract_L	WM tract FA	Mean FA (fractional anisotropy) in corticospinal tract (left) on FA skeleton (from dMRI data)	https://open.win.ox.ac.uk/ukbiobank/big40/release2/stats33k/1459
1460	25064	IDP_dMRI_TBSS_FA_Medial_lemniscus_R	WM tract FA	Mean FA (fractional anisotropy) in medial lemniscus (right) on FA skeleton (from dMRI data)	https://open.win.ox.ac.uk/ukbiobank/big40/release2/stats33k/1460
1461	25065	IDP_dMRI_TBSS_FA_Medial_lemniscus_L	WM tract FA	Mean FA (fractional anisotropy) in medial lemniscus (left) on FA skeleton (from dMRI data)	https://open.win.ox.ac.uk/ukbiobank/big40/release2/stats33k/1461
1462	25066	IDP_dMRI_TBSS_FA_Inferior_cerebellar_peduncle_R	WM tract FA	Mean FA (fractional anisotropy) in inferior cerebellar peduncle (right) on FA skeleton (from dMRI data)	https://open.win.ox.ac.uk/ukbiobank/big40/release2/stats33k/1462
1463	25067	IDP_dMRI_TBSS_FA_Inferior_cerebellar_peduncle_L	WM tract FA	Mean FA (fractional anisotropy) in inferior cerebellar peduncle (left) on FA skeleton (from dMRI data)	https://open.win.ox.ac.uk/ukbiobank/big40/release2/stats33k/1463
1464	25068	IDP_dMRI_TBSS_FA_Superior_cerebellar_peduncle_R	WM tract FA	Mean FA (fractional anisotropy) in superior cerebellar peduncle (right) on FA skeleton (from dMRI data)	https://open.win.ox.ac.uk/ukbiobank/big40/release2/stats33k/1464
1465	25069	IDP_dMRI_TBSS_FA_Superior_cerebellar_peduncle_L	WM tract FA	Mean FA (fractional anisotropy) in superior cerebellar peduncle (left) on FA skeleton (from dMRI data)	https://open.win.ox.ac.uk/ukbiobank/big40/release2/stats33k/1465
1466	25070	IDP_dMRI_TBSS_FA_Cerebral_peduncle_R	WM tract FA	Mean FA (fractional anisotropy) in cerebral peduncle (right) on FA skeleton (from dMRI data)	https://open.win.ox.ac.uk/ukbiobank/big40/release2/stats33k/1466
1467	25071	IDP_dMRI_TBSS_FA_Cerebral_peduncle_L	WM tract FA	Mean FA (fractional anisotropy) in cerebral peduncle (left) on FA skeleton (from dMRI data)	https://open.win.ox.ac.uk/ukbiobank/big40/release2/stats33k/1467
1468	25072	IDP_dMRI_TBSS_FA_Anterior_limb_of_internal_capsule_R	WM tract FA	Mean FA (fractional anisotropy) in anterior limb of internal capsule (right) on FA skeleton (from dMRI data)	https://open.win.ox.ac.uk/ukbiobank/big40/release2/stats33k/1468
1469	25073	IDP_dMRI_TBSS_FA_Anterior_limb_of_internal_capsule_L	WM tract FA	Mean FA (fractional anisotropy) in anterior limb of internal capsule (left) on FA skeleton (from dMRI data)	https://open.win.ox.ac.uk/ukbiobank/big40/release2/stats33k/1469
1470	25074	IDP_dMRI_TBSS_FA_Posterior_limb_of_internal_capsule_R	WM tract FA	Mean FA (fractional anisotropy) in posterior limb of internal capsule (right) on FA skeleton (from dMRI data)	https://open.win.ox.ac.uk/ukbiobank/big40/release2/stats33k/1470
1471	25075	IDP_dMRI_TBSS_FA_Posterior_limb_of_internal_capsule_L	WM tract FA	Mean FA (fractional anisotropy) in posterior limb of internal capsule (left) on FA skeleton (from dMRI data)	https://open.win.ox.ac.uk/ukbiobank/big40/release2/stats33k/1471
1472	25076	IDP_dMRI_TBSS_FA_Retrolenticular_part_of_internal_capsule_R	WM tract FA	Mean FA (fractional anisotropy) in retrolenticular part of internal capsule (right) on FA skeleton (from dMRI data)	https://open.win.ox.ac.uk/ukbiobank/big40/release2/stats33k/1472
1473	25077	IDP_dMRI_TBSS_FA_Retrolenticular_part_of_internal_capsule_L	WM tract FA	Mean FA (fractional anisotropy) in retrolenticular part of internal capsule (left) on FA skeleton (from dMRI data)	https://open.win.ox.ac.uk/ukbiobank/big40/release2/stats33k/1473
1474	25078	IDP_dMRI_TBSS_FA_Anterior_corona_radiata_R	WM tract FA	Mean FA (fractional anisotropy) in anterior corona radiata (right) on FA skeleton (from dMRI data)	https://open.win.ox.ac.uk/ukbiobank/big40/release2/stats33k/1474
1475	25079	IDP_dMRI_TBSS_FA_Anterior_corona_radiata_L	WM tract FA	Mean FA (fractional anisotropy) in anterior corona radiata (left) on FA skeleton (from dMRI data)	https://open.win.ox.ac.uk/ukbiobank/big40/release2/stats33k/1475
1476	25080	IDP_dMRI_TBSS_FA_Superior_corona_radiata_R	WM tract FA	Mean FA (fractional anisotropy) in superior corona radiata (right) on FA skeleton (from dMRI data)	https://open.win.ox.ac.uk/ukbiobank/big40/release2/stats33k/1476
1477	25081	IDP_dMRI_TBSS_FA_Superior_corona_radiata_L	WM tract FA	Mean FA (fractional anisotropy) in superior corona radiata (left) on FA skeleton (from dMRI data)	https://open.win.ox.ac.uk/ukbiobank/big40/release2/stats33k/1477
1478	25082	IDP_dMRI_TBSS_FA_Posterior_corona_radiata_R	WM tract FA	Mean FA (fractional anisotropy) in posterior corona radiata (right) on FA skeleton (from dMRI data)	https://open.win.ox.ac.uk/ukbiobank/big40/release2/stats33k/1478
1479	25083	IDP_dMRI_TBSS_FA_Posterior_corona_radiata_L	WM tract FA	Mean FA (fractional anisotropy) in posterior corona radiata (left) on FA skeleton (from dMRI data)	https://open.win.ox.ac.uk/ukbiobank/big40/release2/stats33k/1479
1480	25084	IDP_dMRI_TBSS_FA_Posterior_thalamic_radiation_R	WM tract FA	Mean FA (fractional anisotropy) in posterior thalamic radiation (right) on FA skeleton (from dMRI data)	https://open.win.ox.ac.uk/ukbiobank/big40/release2/stats33k/1480
1481	25085	IDP_dMRI_TBSS_FA_Posterior_thalamic_radiation_L	WM tract FA	Mean FA (fractional anisotropy) in posterior thalamic radiation (left) on FA skeleton (from dMRI data)	https://open.win.ox.ac.uk/ukbiobank/big40/release2/stats33k/1481
1482	25086	IDP_dMRI_TBSS_FA_Sagittal_stratum_R	WM tract FA	Mean FA (fractional anisotropy) in sagittal stratum (right) on FA skeleton (from dMRI data)	https://open.win.ox.ac.uk/ukbiobank/big40/release2/stats33k/1482
1483	25087	IDP_dMRI_TBSS_FA_Sagittal_stratum_L	WM tract FA	Mean FA (fractional anisotropy) in sagittal stratum (left) on FA skeleton (from dMRI data)	https://open.win.ox.ac.uk/ukbiobank/big40/release2/stats33k/1483
1484	25088	IDP_dMRI_TBSS_FA_External_capsule_R	WM tract FA	Mean FA (fractional anisotropy) in external capsule (right) on FA skeleton (from dMRI data)	https://open.win.ox.ac.uk/ukbiobank/big40/release2/stats33k/1484
1485	25089	IDP_dMRI_TBSS_FA_External_capsule_L	WM tract FA	Mean FA (fractional anisotropy) in external capsule (left) on FA skeleton (from dMRI data)	https://open.win.ox.ac.uk/ukbiobank/big40/release2/stats33k/1485
1486	25090	IDP_dMRI_TBSS_FA_Cingulum_cingulate_gyrus_R	WM tract FA	Mean FA (fractional anisotropy) in cingulum cingulate gyrus (right) on FA skeleton (from dMRI data)	https://open.win.ox.ac.uk/ukbiobank/big40/release2/stats33k/1486
1487	25091	IDP_dMRI_TBSS_FA_Cingulum_cingulate_gyrus_L	WM tract FA	Mean FA (fractional anisotropy) in cingulum cingulate gyrus (left) on FA skeleton (from dMRI data)	https://open.win.ox.ac.uk/ukbiobank/big40/release2/stats33k/1487
1488	25092	IDP_dMRI_TBSS_FA_Cingulum_hippocampus_R	WM tract FA	Mean FA (fractional anisotropy) in cingulum hippocampus (right) on FA skeleton (from dMRI data)	https://open.win.ox.ac.uk/ukbiobank/big40/release2/stats33k/1488
1489	25093	IDP_dMRI_TBSS_FA_Cingulum_hippocampus_L	WM tract FA	Mean FA (fractional anisotropy) in cingulum hippocampus (left) on FA skeleton (from dMRI data)	https://open.win.ox.ac.uk/ukbiobank/big40/release2/stats33k/1489
1490	25094	IDP_dMRI_TBSS_FA_Fornix_cres+Stria_terminalis_R	WM tract FA	Mean FA (fractional anisotropy) in fornix cres+stria terminalis (right) on FA skeleton (from dMRI data)	https://open.win.ox.ac.uk/ukbiobank/big40/release2/stats33k/1490
1491	25095	IDP_dMRI_TBSS_FA_Fornix_cres+Stria_terminalis_L	WM tract FA	Mean FA (fractional anisotropy) in fornix cres+stria terminalis (left) on FA skeleton (from dMRI data)	https://open.win.ox.ac.uk/ukbiobank/big40/release2/stats33k/1491
1492	25096	IDP_dMRI_TBSS_FA_Superior_longitudinal_fasciculus_R	WM tract FA	Mean FA (fractional anisotropy) in superior longitudinal fasciculus (right) on FA skeleton (from dMRI data)	https://open.win.ox.ac.uk/ukbiobank/big40/release2/stats33k/1492
1493	25097	IDP_dMRI_TBSS_FA_Superior_longitudinal_fasciculus_L	WM tract FA	Mean FA (fractional anisotropy) in superior longitudinal fasciculus (left) on FA skeleton (from dMRI data)	https://open.win.ox.ac.uk/ukbiobank/big40/release2/stats33k/1493
1494	25098	IDP_dMRI_TBSS_FA_Superior_fronto-occipital_fasciculus_R	WM tract FA	Mean FA (fractional anisotropy) in superior fronto-occipital fasciculus (right) on FA skeleton (from dMRI data)	https://open.win.ox.ac.uk/ukbiobank/big40/release2/stats33k/1494
1495	25099	IDP_dMRI_TBSS_FA_Superior_fronto-occipital_fasciculus_L	WM tract FA	Mean FA (fractional anisotropy) in superior fronto-occipital fasciculus (left) on FA skeleton (from dMRI data)	https://open.win.ox.ac.uk/ukbiobank/big40/release2/stats33k/1495
1496	25100	IDP_dMRI_TBSS_FA_Uncinate_fasciculus_R	WM tract FA	Mean FA (fractional anisotropy) in uncinate fasciculus (right) on FA skeleton (from dMRI data)	https://open.win.ox.ac.uk/ukbiobank/big40/release2/stats33k/1496
1497	25101	IDP_dMRI_TBSS_FA_Uncinate_fasciculus_L	WM tract FA	Mean FA (fractional anisotropy) in uncinate fasciculus (left) on FA skeleton (from dMRI data)	https://open.win.ox.ac.uk/ukbiobank/big40/release2/stats33k/1497
1498	25102	IDP_dMRI_TBSS_FA_Tapetum_R	WM tract FA	Mean FA (fractional anisotropy) in tapetum (right) on FA skeleton (from dMRI data)	https://open.win.ox.ac.uk/ukbiobank/big40/release2/stats33k/1498
1499	25103	IDP_dMRI_TBSS_FA_Tapetum_L	WM tract FA	Mean FA (fractional anisotropy) in tapetum (left) on FA skeleton (from dMRI data)	https://open.win.ox.ac.uk/ukbiobank/big40/release2/stats33k/1499
1500	25488	IDP_dMRI_ProbtrackX_FA_ar_l	WM tract FA	Weighted-mean FA (fractional anisotropy) in tract left acoustic radiation (from dMRI data)	https://open.win.ox.ac.uk/ukbiobank/big40/release2/stats33k/1500
1501	25489	IDP_dMRI_ProbtrackX_FA_ar_r	WM tract FA	Weighted-mean FA (fractional anisotropy) in tract right acoustic radiation (from dMRI data)	https://open.win.ox.ac.uk/ukbiobank/big40/release2/stats33k/1501
1502	25490	IDP_dMRI_ProbtrackX_FA_atr_l	WM tract FA	Weighted-mean FA (fractional anisotropy) in tract left anterior thalamic radiation (from dMRI data)	https://open.win.ox.ac.uk/ukbiobank/big40/release2/stats33k/1502
1503	25491	IDP_dMRI_ProbtrackX_FA_atr_r	WM tract FA	Weighted-mean FA (fractional anisotropy) in tract right anterior thalamic radiation (from dMRI data)	https://open.win.ox.ac.uk/ukbiobank/big40/release2/stats33k/1503
1504	25492	IDP_dMRI_ProbtrackX_FA_cgc_l	WM tract FA	Weighted-mean FA (fractional anisotropy) in tract left cingulate gyrus part of cingulum (from dMRI data)	https://open.win.ox.ac.uk/ukbiobank/big40/release2/stats33k/1504
1505	25493	IDP_dMRI_ProbtrackX_FA_cgc_r	WM tract FA	Weighted-mean FA (fractional anisotropy) in tract right cingulate gyrus part of cingulum (from dMRI data)	https://open.win.ox.ac.uk/ukbiobank/big40/release2/stats33k/1505
1506	25494	IDP_dMRI_ProbtrackX_FA_cgh_l	WM tract FA	Weighted-mean FA (fractional anisotropy) in tract left parahippocampal part of cingulum (from dMRI data)	https://open.win.ox.ac.uk/ukbiobank/big40/release2/stats33k/1506
1507	25495	IDP_dMRI_ProbtrackX_FA_cgh_r	WM tract FA	Weighted-mean FA (fractional anisotropy) in tract right parahippocampal part of cingulum (from dMRI data)	https://open.win.ox.ac.uk/ukbiobank/big40/release2/stats33k/1507
1508	25496	IDP_dMRI_ProbtrackX_FA_cst_l	WM tract FA	Weighted-mean FA (fractional anisotropy) in tract left corticospinal tract (from dMRI data)	https://open.win.ox.ac.uk/ukbiobank/big40/release2/stats33k/1508
1509	25497	IDP_dMRI_ProbtrackX_FA_cst_r	WM tract FA	Weighted-mean FA (fractional anisotropy) in tract right corticospinal tract (from dMRI data)	https://open.win.ox.ac.uk/ukbiobank/big40/release2/stats33k/1509
1510	25498	IDP_dMRI_ProbtrackX_FA_fma	WM tract FA	Weighted-mean FA (fractional anisotropy) in tract forceps major (from dMRI data)	https://open.win.ox.ac.uk/ukbiobank/big40/release2/stats33k/1510
1511	25499	IDP_dMRI_ProbtrackX_FA_fmi	WM tract FA	Weighted-mean FA (fractional anisotropy) in tract forceps minor (from dMRI data)	https://open.win.ox.ac.uk/ukbiobank/big40/release2/stats33k/1511
1512	25500	IDP_dMRI_ProbtrackX_FA_ifo_l	WM tract FA	Weighted-mean FA (fractional anisotropy) in tract left inferior fronto-occipital fasciculus (from dMRI data)	https://open.win.ox.ac.uk/ukbiobank/big40/release2/stats33k/1512
1513	25501	IDP_dMRI_ProbtrackX_FA_ifo_r	WM tract FA	Weighted-mean FA (fractional anisotropy) in tract right inferior fronto-occipital fasciculus (from dMRI data)	https://open.win.ox.ac.uk/ukbiobank/big40/release2/stats33k/1513
1514	25502	IDP_dMRI_ProbtrackX_FA_ilf_l	WM tract FA	Weighted-mean FA (fractional anisotropy) in tract left inferior longitudinal fasciculus (from dMRI data)	https://open.win.ox.ac.uk/ukbiobank/big40/release2/stats33k/1514
1515	25503	IDP_dMRI_ProbtrackX_FA_ilf_r	WM tract FA	Weighted-mean FA (fractional anisotropy) in tract right inferior longitudinal fasciculus (from dMRI data)	https://open.win.ox.ac.uk/ukbiobank/big40/release2/stats33k/1515
1516	25504	IDP_dMRI_ProbtrackX_FA_mcp	WM tract FA	Weighted-mean FA (fractional anisotropy) in tract middle cerebellar peduncle (from dMRI data)	https://open.win.ox.ac.uk/ukbiobank/big40/release2/stats33k/1516
1517	25505	IDP_dMRI_ProbtrackX_FA_ml_l	WM tract FA	Weighted-mean FA (fractional anisotropy) in tract left medial lemniscus (from dMRI data)	https://open.win.ox.ac.uk/ukbiobank/big40/release2/stats33k/1517
1518	25506	IDP_dMRI_ProbtrackX_FA_ml_r	WM tract FA	Weighted-mean FA (fractional anisotropy) in tract right medial lemniscus (from dMRI data)	https://open.win.ox.ac.uk/ukbiobank/big40/release2/stats33k/1518
1519	25507	IDP_dMRI_ProbtrackX_FA_ptr_l	WM tract FA	Weighted-mean FA (fractional anisotropy) in tract left posterior thalamic radiation (from dMRI data)	https://open.win.ox.ac.uk/ukbiobank/big40/release2/stats33k/1519
1520	25508	IDP_dMRI_ProbtrackX_FA_ptr_r	WM tract FA	Weighted-mean FA (fractional anisotropy) in tract right posterior thalamic radiation (from dMRI data)	https://open.win.ox.ac.uk/ukbiobank/big40/release2/stats33k/1520
1521	25509	IDP_dMRI_ProbtrackX_FA_slf_l	WM tract FA	Weighted-mean FA (fractional anisotropy) in tract left superior longitudinal fasciculus (from dMRI data)	https://open.win.ox.ac.uk/ukbiobank/big40/release2/stats33k/1521
1522	25510	IDP_dMRI_ProbtrackX_FA_slf_r	WM tract FA	Weighted-mean FA (fractional anisotropy) in tract right superior longitudinal fasciculus (from dMRI data)	https://open.win.ox.ac.uk/ukbiobank/big40/release2/stats33k/1522
1523	25511	IDP_dMRI_ProbtrackX_FA_str_l	WM tract FA	Weighted-mean FA (fractional anisotropy) in tract left superior thalamic radiation (from dMRI data)	https://open.win.ox.ac.uk/ukbiobank/big40/release2/stats33k/1523
1524	25512	IDP_dMRI_ProbtrackX_FA_str_r	WM tract FA	Weighted-mean FA (fractional anisotropy) in tract right superior thalamic radiation (from dMRI data)	https://open.win.ox.ac.uk/ukbiobank/big40/release2/stats33k/1524
1525	25513	IDP_dMRI_ProbtrackX_FA_unc_l	WM tract FA	Weighted-mean FA (fractional anisotropy) in tract left uncinate fasciculus (from dMRI data)	https://open.win.ox.ac.uk/ukbiobank/big40/release2/stats33k/1525
1526	25514	IDP_dMRI_ProbtrackX_FA_unc_r	WM tract FA	Weighted-mean FA (fractional anisotropy) in tract right uncinate fasciculus (from dMRI data)	https://open.win.ox.ac.uk/ukbiobank/big40/release2/stats33k/1526
1527	25152	IDP_dMRI_TBSS_MO_Middle_cerebellar_peduncle	WM tract MO	Mean MO (diffusion tensor mode) in middle cerebellar peduncle on FA (fractional anisotropy) skeleton (from dMRI data)	https://open.win.ox.ac.uk/ukbiobank/big40/release2/stats33k/1527
1528	25153	IDP_dMRI_TBSS_MO_Pontine_crossing_tract	WM tract MO	Mean MO (diffusion tensor mode) in pontine crossing tract on FA (fractional anisotropy) skeleton (from dMRI data)	https://open.win.ox.ac.uk/ukbiobank/big40/release2/stats33k/1528
1529	25154	IDP_dMRI_TBSS_MO_Genu_of_corpus_callosum	WM tract MO	Mean MO (diffusion tensor mode) in genu of corpus callosum on FA (fractional anisotropy) skeleton (from dMRI data)	https://open.win.ox.ac.uk/ukbiobank/big40/release2/stats33k/1529
1530	25155	IDP_dMRI_TBSS_MO_Body_of_corpus_callosum	WM tract MO	Mean MO (diffusion tensor mode) in body of corpus callosum on FA (fractional anisotropy) skeleton (from dMRI data)	https://open.win.ox.ac.uk/ukbiobank/big40/release2/stats33k/1530
1531	25156	IDP_dMRI_TBSS_MO_Splenium_of_corpus_callosum	WM tract MO	Mean MO (diffusion tensor mode) in splenium of corpus callosum on FA (fractional anisotropy) skeleton (from dMRI data)	https://open.win.ox.ac.uk/ukbiobank/big40/release2/stats33k/1531
1532	25157	IDP_dMRI_TBSS_MO_Fornix	WM tract MO	Mean MO (diffusion tensor mode) in fornix on FA (fractional anisotropy) skeleton (from dMRI data)	https://open.win.ox.ac.uk/ukbiobank/big40/release2/stats33k/1532
1533	25158	IDP_dMRI_TBSS_MO_Corticospinal_tract_R	WM tract MO	Mean MO (diffusion tensor mode) in corticospinal tract (right) on FA (fractional anisotropy) skeleton (from dMRI data)	https://open.win.ox.ac.uk/ukbiobank/big40/release2/stats33k/1533
1534	25159	IDP_dMRI_TBSS_MO_Corticospinal_tract_L	WM tract MO	Mean MO (diffusion tensor mode) in corticospinal tract (left) on FA (fractional anisotropy) skeleton (from dMRI data)	https://open.win.ox.ac.uk/ukbiobank/big40/release2/stats33k/1534
1535	25160	IDP_dMRI_TBSS_MO_Medial_lemniscus_R	WM tract MO	Mean MO (diffusion tensor mode) in medial lemniscus (right) on FA (fractional anisotropy) skeleton (from dMRI data)	https://open.win.ox.ac.uk/ukbiobank/big40/release2/stats33k/1535
1536	25161	IDP_dMRI_TBSS_MO_Medial_lemniscus_L	WM tract MO	Mean MO (diffusion tensor mode) in medial lemniscus (left) on FA (fractional anisotropy) skeleton (from dMRI data)	https://open.win.ox.ac.uk/ukbiobank/big40/release2/stats33k/1536
1537	25162	IDP_dMRI_TBSS_MO_Inferior_cerebellar_peduncle_R	WM tract MO	Mean MO (diffusion tensor mode) in inferior cerebellar peduncle (right) on FA (fractional anisotropy) skeleton (from dMRI data)	https://open.win.ox.ac.uk/ukbiobank/big40/release2/stats33k/1537
1538	25163	IDP_dMRI_TBSS_MO_Inferior_cerebellar_peduncle_L	WM tract MO	Mean MO (diffusion tensor mode) in inferior cerebellar peduncle (left) on FA (fractional anisotropy) skeleton (from dMRI data)	https://open.win.ox.ac.uk/ukbiobank/big40/release2/stats33k/1538
1539	25164	IDP_dMRI_TBSS_MO_Superior_cerebellar_peduncle_R	WM tract MO	Mean MO (diffusion tensor mode) in superior cerebellar peduncle (right) on FA (fractional anisotropy) skeleton (from dMRI data)	https://open.win.ox.ac.uk/ukbiobank/big40/release2/stats33k/1539
1540	25165	IDP_dMRI_TBSS_MO_Superior_cerebellar_peduncle_L	WM tract MO	Mean MO (diffusion tensor mode) in superior cerebellar peduncle (left) on FA (fractional anisotropy) skeleton (from dMRI data)	https://open.win.ox.ac.uk/ukbiobank/big40/release2/stats33k/1540
1541	25166	IDP_dMRI_TBSS_MO_Cerebral_peduncle_R	WM tract MO	Mean MO (diffusion tensor mode) in cerebral peduncle (right) on FA (fractional anisotropy) skeleton (from dMRI data)	https://open.win.ox.ac.uk/ukbiobank/big40/release2/stats33k/1541
1542	25167	IDP_dMRI_TBSS_MO_Cerebral_peduncle_L	WM tract MO	Mean MO (diffusion tensor mode) in cerebral peduncle (left) on FA (fractional anisotropy) skeleton (from dMRI data)	https://open.win.ox.ac.uk/ukbiobank/big40/release2/stats33k/1542
1543	25168	IDP_dMRI_TBSS_MO_Anterior_limb_of_internal_capsule_R	WM tract MO	Mean MO (diffusion tensor mode) in anterior limb of internal capsule (right) on FA (fractional anisotropy) skeleton (from dMRI data)	https://open.win.ox.ac.uk/ukbiobank/big40/release2/stats33k/1543
[truncated: 2,392 more rows]

## Sheet: Table3
id.exposure	id.outcome	AREA	nsnp	b_Inverse variance weighted	se_Inverse variance weighted	pval_Inver	pval_FDR	b_MR Egger	se_MR Egger	pval_MR Egger	b_Simple mode	se_Simple mode	pval_Simple mode	b_Weighted median	se_Weighted median	pval_Weighted median	b_Weighted mode	se_Weighted mode	pval_Weighted mode	Outlier	globalP	egger_intercept	se_egger_intercept	pval_egger_intercept	Q_heterogeneity	Q_pval_heterogeneity
[truncated: 25 more rows]
